# Supplementary material for: In silico Design of an Epitope-Based Vaccine Ensemble for Chagas Disease
Source: Front Immunol. 2019 Nov 22;10:2698. doi: 10.3389/fimmu.2019.02698 (PMC6882931; doi:10.3389/fimmu.2019.02698)
Supplement: Supplementary File 1 — List of MHC Class I alleles that were used for the prediction of binding to MHC I and the calculation of the PPC provided by CD8+ T cell epitopes. [file Data_Sheet_1.ZIP]

Archive with 5 entries (5 files):
- Supplementary_file_2.txt
- Supplementary_file_1.txt
- Additional_file_1_iedb_Tcruzi_unique_epitopes.xlsx
- Additional_file_2_iedb_Tcruzi_unique_conserved_Bcell_epitopes.xlsx
- Additional_file_3_Tcruzi_conserved_predicted_epitopes.xlsx
