# Supplementary material for: In silico Design of an Epitope-Based Vaccine Ensemble for Chagas Disease
Source: Front Immunol. 2019 Nov 22;10:2698. doi: 10.3389/fimmu.2019.02698 (PMC6882931; doi:10.3389/fimmu.2019.02698)
Supplement: Supplementary File 1 — List of MHC Class I alleles that were used for the prediction of binding to MHC I and the calculation of the PPC provided by CD8+ T cell epitopes. [file Data_Sheet_1.ZIP › Supplementary_file_2.txt]

Supplementary file 2. MUSCLE (3.8) multiple sequence alignment of T. cruzi KMP11 protein sequences.


TcX10_chr5-5-956977-955844        ETAQGAPEDRNSCIKGGAVQKPTVTLKTSKLAPADSVAKQRTALQHLGKPGRLSSDLTAS
TcChr39-P-5-1654936-1654661       ------------------------------------------------------------
Tcruzi_1528-2-599-877             ------------------------------------------------------------
AODP01000060.1-3-26622-26897      ------------------------------------------------------------
ANOX01001267.1-6-6561-6286        ------------------------------------------------------------
AQHO01021165.1-2-59-364           ------------------------------------------------------------
AYLP01000026-6-80712-80173        --KACGKRTIRRLRRLSSALLGYHMMYTVLFLMKVLRAQGLIQHVNPPSTSSRTSPSPFA
TcCLB.510755.89                   ------------------------------------------------------------
kmp11_epitope                     ------------------------------------------------------------
                                                                                              

TcX10_chr5-5-956977-955844        KGKNDGKLSTPALSAPETISTAPPPLLVPTHSETSSEESLHLDTYDGSLTPVETPREMRH
TcChr39-P-5-1654936-1654661       -----------------------------KMATTLEEFSAKLDRLDAEF-----------
Tcruzi_1528-2-599-877             -----------------------------KMATTLEEFSAKLDRLDAEF-----------
AODP01000060.1-3-26622-26897      -----------------------------KMATTLEEFSAKLDRLDAEF-----------
ANOX01001267.1-6-6561-6286        -----------------------------KMATTLEEFSAKLDRLDAEF-----------
AQHO01021165.1-2-59-364           --------------------HAQATYLSEKMATTLEEFSAKLDRLDAEF-----------
AYLP01000026-6-80712-80173        VRLSGSCCRCDASLTTRRLFGSSQTRPIRYWGERRLASSSSYNXXXAEF-----------
TcCLB.510755.89                   ------------------------------MATTLEEFSAKLDRLDAEF-----------
kmp11_epitope                     ------------------------------------------------------------
                                                                                              

TcX10_chr5-5-956977-955844        PYDKNTFGRENGNSTHAEPSVVEKKSCEKEVSFKLHAPTQPPSATLVEEPKRQAVEAGGQ
TcChr39-P-5-1654936-1654661       -----------------------------------------------------AKKMEEQ
Tcruzi_1528-2-599-877             -----------------------------------------------------AKKMEEQ
AODP01000060.1-3-26622-26897      -----------------------------------------------------AKKMEEQ
ANOX01001267.1-6-6561-6286        -----------------------------------------------------AKKMEEQ
AQHO01021165.1-2-59-364           -----------------------------------------------------AKKMEEQ
AYLP01000026-6-80712-80173        -----------------------------------------------------AKKMEEQ
TcCLB.510755.89                   -----------------------------------------------------AKKMEEQ
kmp11_epitope                     -----------------------------------------------------------Q
                                                                                             *

TcX10_chr5-5-956977-955844        NKRFFDKESIIQQLVNAEERNGQLMAEVARLQRALDADGNAKFVQHALLTESEVERLKQE
TcChr39-P-5-1654936-1654661       NKKFF-----------ADKPD----------ESTLSPEMKEHYEKFEKMIQEHTDKFNKK
Tcruzi_1528-2-599-877             NKKFF-----------ADKPD----------ESTLSPEMKEHYEKFEKMIQEHTDKFNKK
AODP01000060.1-3-26622-26897      NKKFF-----------ADKPD----------ESTLSPEMKEHYEKFEKMIQEHTDKFNKK
ANOX01001267.1-6-6561-6286        NKKFF-----------ADKPD----------ESTLSPEMKEHYEKFEKMIQEHTDKFNKK
AQHO01021165.1-2-59-364           NKKFF-----------ADKPD----------ESTLSPEMKEHYEKFEKMIQEHTDKFNKK
AYLP01000026-6-80712-80173        NKKFF-----------ADKPD----------ESTLSPEMKEHYEKFEKMIQEHTDKFNKK
TcCLB.510755.89                   NKKFF-----------ADKPD----------ESTLSPEMKEHYEKFEKMIQEHTDKFNKK
kmp11_epitope                     NKKFF-----------ADKPD----------ESTL-------------------------
                                  **.**           *:: :          : :*                         

TcX10_chr5-5-956977-955844        LLRERSSTRHHREAHMEALIELGKLREAVDRYGDRASLLRRNAELEARIDEMAKKTVTQD
TcChr39-P-5-1654936-1654661       M--------HEHSEHFKA-----KFAELLEQ--------QKNAQFPG-------------
Tcruzi_1528-2-599-877             M--------HEHSEHFKA-----KFAELLEQ--------QKNAQFPGK------------
AODP01000060.1-3-26622-26897      M--------HEHSEHFKA-----KFAELLEQ--------QKNAQFPG-------------
ANOX01001267.1-6-6561-6286        M--------HEHSEHFKA-----KFAELLEQ--------QKNAQFPG-------------
AQHO01021165.1-2-59-364           M--------HEHSEHFKA-----KFAELLEQ--------QKNAQFPGK------------
AYLP01000026-6-80712-80173        M--------HEHSEHFKA-----KFAELLEQ--------QKNAQFPGK------------
TcCLB.510755.89                   M--------HEHSEHFKA-----KFAELLEQ--------QKNAQFPGK------------
kmp11_epitope                     ------------------------------------------------------------
                                                                                              

TcX10_chr5-5-956977-955844        LIMAKLREETALLETRHGNSSCGSEYVTVRHASLCGLCRERLGPMRIVVWHATVWPSWRH
TcChr39-P-5-1654936-1654661       ------------------------------------------------------------
Tcruzi_1528-2-599-877             ------------------------------------------------------------
AODP01000060.1-3-26622-26897      ------------------------------------------------------------
ANOX01001267.1-6-6561-6286        ------------------------------------------------------------
AQHO01021165.1-2-59-364           ------------------------------------------------------------
AYLP01000026-6-80712-80173        ------------------------------------------------------------
TcCLB.510755.89                   ------------------------------------------------------------
kmp11_epitope                     ------------------------------------------------------------
                                                                                              

TcX10_chr5-5-956977-955844        WSHWALFHRLSRSLGRLR
TcChr39-P-5-1654936-1654661       ------------------
Tcruzi_1528-2-599-877             ------------------
AODP01000060.1-3-26622-26897      ------------------
ANOX01001267.1-6-6561-6286        ------------------
AQHO01021165.1-2-59-364           ------------------
AYLP01000026-6-80712-80173        ------------------
TcCLB.510755.89                   ------------------
kmp11_epitope                     ------------------
                                                    
