# Supplementary material for: In silico Design of an Epitope-Based Vaccine Ensemble for Chagas Disease
Source: Front Immunol. 2019 Nov 22;10:2698. doi: 10.3389/fimmu.2019.02698 (PMC6882931; doi:10.3389/fimmu.2019.02698)
Supplement: Supplementary File 1 — List of MHC Class I alleles that were used for the prediction of binding to MHC I and the calculation of the PPC provided by CD8+ T cell epitopes. [file Data_Sheet_1.ZIP › Supplementary_file_1.txt]

HLA-A*02:01,9
HLA-A*02:02,9
HLA-A*02:03,9
HLA-A*02:04,9
HLA-A*02:05,9
HLA-A*02:06,9
HLA-A*02:07,9
HLA-A*02:09,9
HLA-A*02:14,9
HLA-A*03:01,9
HLA-A*11:01,9
HLA-A*24:02,9
HLA-A*31:01,9
HLA-A*33:01,9
HLA-A*66:01,9
HLA-A*68:01,9
HLA-A*68:02,9
HLA-B*07:02,9
HLA-B*08:01,9
HLA-B*15:02,9
HLA-B*15:08,9
HLA-B*15:09,9
HLA-B*15:10,9
HLA-B*15:16,9
HLA-B*15:17,9
HLA-B*27:01,9
HLA-B*27:02,9
HLA-B*27:03,9
HLA-B*27:04,9
HLA-B*27:05,9
HLA-B*27:09,9
HLA-B*35:01,9
HLA-B*38:01,9
HLA-B*39:01,9
HLA-B*39:09,9
HLA-B*40:02,9
HLA-B*44:02,9
HLA-B*51:01,9
HLA-B*51:02,9
HLA-B*51:03,9
HLA-B*53:01,9
HLA-B*54:01,9
HLA-B*55:02,9
HLA-B*57:01,9
HLA-B*57:02,9
HLA-B*58:01,9
HLA-C*01:02,9
HLA-C*03:04,9
HLA-C*07:02,9
