# Supplementary material for: In silico Design of an Epitope-Based Vaccine Ensemble for Chagas Disease
Source: Front Immunol. 2019 Nov 22;10:2698. doi: 10.3389/fimmu.2019.02698 (PMC6882931; doi:10.3389/fimmu.2019.02698)
Supplement: Supplementary File 1 — List of MHC Class I alleles that were used for the prediction of binding to MHC I and the calculation of the PPC provided by CD8+ T cell epitopes. [file Data_Sheet_1.ZIP › Additional_file_1_iedb_Tcruzi_unique_epitopes.xlsx]

## Sheet: Table S1A. CD8+ epitopes
Table S1A: T. cruzi-specific CD8+ T cell epitopes elicited in the course of a natural infection by the parasite.
			Antigen ID2
Epitope	Epitope ID1	Antigen name2	NCBI ref.	UniProtKB ref.	Experimental HLA I restriction3	PMID3
ALSLAAVLV	2883	cruzipain (EC 3. 4.22.-)	GI:323055	Q26884	HLA-A*02:01	22750229
GLMNNAFEW	21038	cruzipain (EC 3. 4.22.-)	GI:323055	Q26884	HLA-A*02:01	18846233
LLTTSGVSA	37877	cruzipain (EC 3. 4.22.-)	GI:323055	Q26884	HLA-A*02:01	21704723
LMNNAFEWI	38082	cruzipain (EC 3. 4.22.-)	GI:323055	Q26884	HLA-A*02:01	22750229
LSLAAVLVV	2884	cruzipain (EC 3. 4.22.-)	GI:323055	Q26884	HLA-A*02:01	22750229
MNNAFEWIV	38083	cruzipain (EC 3. 4.22.-)	GI:323055	Q26884	HLA-A*02:01	12737989
SVFRENLFL	62127	cruzipain (EC 3. 4.22.-)	GI:323055	Q26884	HLA-A*02:01	22750229
VMACLVPAA	69913	cruzipain (EC 3. 4.22.-)	GI:323055	Q26884	HLA-A*02:01	21704723
VTLPTGQCL	71409	cruzipain (EC 3. 4.22.-)	GI:323055	Q26884	HLA-A*02:01	15848276
VVMACLVPA	71756	cruzipain (EC 3. 4.22.-)	GI:323055	Q26884	HLA-A*02:01	22750229
WIIKNSWTA	72621	cruzipain (EC 3. 4.22.-)	GI:323055	Q26884	HLA-A*02:01	22750229
AASTLLYAT	449	FL-160-2	GI:542406	Q09060	HLA-A*02:01	15848276
ASTLLYATV	449	FL-160-2	GI:542406	Q09060	HLA-A*02:01	15848276
FTLVAPVSI	18011	FL-160-2	GI:542406	Q09060	HLA-A*02:01	15848276
FTSAVLLLV	18062	FL-160-2	GI:542406	Q09060	HLA-A*02:01	15848276
GLLLLGLWG	21004	FL-160-2	GI:542406	Q09060	HLA-A*02:01	15848276
IILNGSLLT	26579	FL-160-2	GI:542406	Q09060	HLA-A*02:01	18846233
ILNGSLLTL	26579	FL-160-2	GI:542406	Q09060	HLA-A*02:01	18846233
KLYCSYEVA	32250	FL-160-2	GI:542406	Q09060	HLA-A*02:01	15848276
KTWADEYLC	33912	FL-160-2	GI:542406	Q09060	HLA-A*02:01	15848276
KVVSLVILA	34251	FL-160-2	GI:542406	Q09060	HLA-A*02:01	15848276
LLGLWGTAA	37498	FL-160-2	GI:542406	Q09060	HLA-A*02:01	15848276
LLLGLWGTA	37498	FL-160-2	GI:542406	Q09060	HLA-A*02:01	15848276
LLLLGLWGT	21004	FL-160-2	GI:542406	Q09060	HLA-A*02:01	15848276
MDYSNGLFV	51604	FL-160-2	GI:542406	Q09060	HLA-A*02:01	15848276
QMDYSNGLF	51604	FL-160-2	GI:542406	Q09060	HLA-A*02:01	15848276
RLLSPTTIV	54664	FL-160-2	GI:542406	Q09060	HLA-A*02:01	15848276
SMNATLVQA	59722	FL-160-2	GI:542406	Q09060	HLA-A*02:01	12737989
TLLYATVEV	64948	FL-160-2	GI:542406	Q09060	HLA-A*02:01	15848276
TWADEYLCV	33912	FL-160-2	GI:542406	Q09060	HLA-A*02:01	15848276
VMMSCSSEA	69996	FL-160-2	GI:542406	Q09060	HLA-A*02:01	15848276
WLSDCGEAL	72790	FL-160-2	GI:542406	Q09060	HLA-A*02:01	15848276
TLEEFSAKL	64769	KMP-11	GI:70873158	Q4D3A7	HLA-A*02:01	15848276
AVPEVTDVT	168240	major paraflagellar rod protein	GI:162179	Q01530	HLA-A*02:01	15848276
KLEKIEDEL	168988	major paraflagellar rod protein	GI:162179	Q01530	HLA-A*02:01	15848276
RLYKTLGQL	169658	major paraflagellar rod protein	GI:162179	Q01530	HLA-A*02:01	15848276
VPEVTDVTL	168240	major paraflagellar rod protein	GI:162179	Q01530	HLA-A*02:01	15848276
DIIEQMKGV	168327	paraflagellar rod component	GI:2209137	O00930	HLA-A*02:01	15848276
FVSCCGELT	168607	paraflagellar rod component	GI:2209137	O00930	HLA-A*02:01	15848276
GVSGVINAL	168728	paraflagellar rod component	GI:2209137	O00930	HLA-A*02:01	15848276
VSCCGELTV	168607	paraflagellar rod component	GI:2209137	O00930	HLA-A*02:01	15848276
LGLWGLATA	37347	Sialidase 85-1.1 precursor	GI:1703021	P18269	HLA-A*02:01	15848276
LLGLWGLAT	37347	Sialidase 85-1.1 precursor	GI:1703021	P18269	HLA-A*02:01	15848276
ALQVTNHRY	244167	surface antigen 2	SRC298288	Q4DX15	HLA-A*02:01	15848276
ALRNLRVFL	244168	surface antigen 2	SRC298288	Q4DX15	HLA-A*02:01	15848276
LQVTNHRYL	244167	surface antigen 2	SRC298288	Q4DX15	HLA-A*02:01	15848276
TVFDASRST	244296	surface antigen 2	SRC298288	Q4DX15	HLA-A*02:01	15848276
VFDASRSTV	244296	surface antigen 2	SRC298288	Q4DX15	HLA-A*02:01	15848276
AAAGDKLSL	244160	surface antigen 2 (CA-2)	GI:71663880	Q4DX15	HLA-A*02:01	15848276
FANYNFTLV	15244	surface protein	GI:3298145	O76141	HLA-A*02:01	18846233
LAAYALVGL	74545	TcP2beta	GI:436146	Q26959	HLA-A*02:01	18846233
YLAAYALVG	74545	TcP2beta	GI:436146	Q26959	HLA-A*02:01	18846233
FVDYNFTIV	18145	trypomastigote surface glycoprotein	GI:162315	Q26971	HLA-A*02:01	18846233
FANHDFTLV	15230	ts	SRC7915	-	HLA-A*02:01	18846233
FVDYNFSLV	18144	ts	GI:71404336	Q4CRY2	HLA-A*02:01	18846233
FVNHRFTLV	18242	ts	GI:71402059	Q4CPD1	HLA-A*02:01	18846233
FVNYDFALV	18250	ts	SRC7915	-	HLA-A*02:01	18846233
FVSCDFTIV	18284	ts	SRC7915	-	HLA-A*02:01	16441508
IANYNFTLV	25370	ts	SRC7915	-	HLA-A*02:01	18846233
LSHNFTLVF	98039	ts	SRC7915	-	HLA-A*02:01	18846233
LSHYFTLVF	98466	ts	SRC7915	-	HLA-A*02:01	16879036
SLSHYFTLV	59459	ts	SRC7915	-	HLA-A*02:01	18846233
DVSRPTAVV	10736	ts (putative by UniKB)	GI:71652185	Q4DK48	HLA-A*02:01	18846233
ELLRPTTLV	13165	ts (putative by UniKB)	GI:71666451	Q4E0M8	HLA-A*02:01	18846233
FANCNFTLV	15226	ts (putative by UniKB)	GI:71416803	Q4D7M7	HLA-A*02:01	18846233
FANHKFTLV	15231	ts (putative by UniKB)	GI:71661716	Q4DU23	HLA-A*02:01	18846233
FANHNFTLV	15232	ts (putative by UniKB)	GI:71659432	Q4E485	HLA-A*02:01	18846233
FANNEFTLV	15233	ts (putative by UniKB)	GI:71662786	Q4DVI7	HLA-A*02:01	18846233
FANNKFTLV	15234	ts (putative by UniKB)	GI:71654251	Q4DMZ9	HLA-A*02:01	18846233
FANYKFTLV	15242	ts (putative by UniKB)	GI:71665500	Q4DZC4	HLA-A*02:01	18846233
FLSHDFTLV	16889	ts (putative by UniKB)	GI:71661731	Q4DU42	HLA-A*02:01	18846233
FLSHNFTLV	16890	ts (putative by UniKB)	GI:71418194	Q4D8S3	HLA-A*02:01	18846233
FVNYDFTIV	18251	ts (putative by UniKB)	GI:71666445	Q4E0N1	HLA-A*02:01	18846233
FVNYNFTLV	18252	ts (putative by UniKB)	GI:71650999	Q4DII4	HLA-A*02:01	18846233
GLLPSLLLL	21013	ts (putative by UniKB)	GI:71661961	Q4DUE6	HLA-A*02:01	18846233
LGLWGTAAL	37350	ts (putative by UniKB)	GI:71662786	Q4DVI7	HLA-A*02:01	18846233
LGLWVFAAL	37351	ts (putative by UniKB)	GI:71662805	Q4DVJ7	HLA-A*02:01	18846233
LLGLWVFAA	37351	ts (putative by UniKB)	GI:71662805	Q4DVJ7	HLA-A*02:01	18846233
LLPSLLLLL	54654	ts (putative by UniKB)	GI:71656361	Q4DQR8	HLA-A*02:01	18846233
RLLPSLLLL	54654	ts (putative by UniKB)	GI:71656361	Q4DQR8	HLA-A*02:01	18846233
ALSSSLGNV	97876	ts, putative	GI:70865842	Q4CN53	HLA-A2	16879036
AVAEAQCKK	97905	ts, putative	GI:70874904	Q4D7M7	HLA-A3	16879036
DVAASSLLY	97961	ts, putative	GI:70863426	Q4CL90	HLA-A3	16879036
FLYNRPLNS	98040	ts, putative	GI:70857651	Q4CKC3	HLA-A2	16879036
FQGAWAEWP	98042	ts, putative	GI:70861173	Q4CKN8	HLA-A2	16879036
FTLVATVSI	98044	ts, putative	GI:70861173	Q4CKN8	HLA-A3	16879036
FTSAVLLLL	98046	ts, putative	GI:70867786	Q4CRD4	HLA-A2	16879036
FVSPSLVSA	98051	ts, putative	GI:70867605	Q4CR14	HLA-A2	16879036
GVIAAFAEG	98085	ts, putative	GI:70867487	Q4CQT4	HLA-A3	25816096
HLFYSAVLL	98100	ts, putative	GI:70865740	Q4CN05	HLA-A2	16879036
HNFTLVASV	98101	ts, putative	GI:70857651	Q4CKC3	HLA-A2	16879036
IPTAGLVAV	98459	ts, putative	GI:70857651	Q4CKC3	HLA-A2	16879036
ITATIEGRK	98126	ts, putative	GI:70865727	Q4CMZ8	HLA-A3	25816096
IYMLVGKYS	98138	ts, putative	GI:70865740	Q4CN05	HLA-A3	16879036
LLLGLWGFA	98223	ts, putative	GI:70857651	Q4CKC3	HLA-A2	16879036
LLLLVVMMC	98224	ts, putative	GI:70866611	Q4CP73	HLA-A2	25816096
LLLVVMMCC	98224	ts, putative	GI:70866611	Q4CP73	HLA-A2	25816096
LVTLPVYSK	98242	ts, putative	GI:70863426	Q4CL90	HLA-A3	16879036
LWLTDNTHI	98244	ts, putative	GI:70861173	Q4CKN8	HLA-A2	16879036
MLSRVAAVK	98253	ts, putative	GI:70863426	Q4CL90	HLA-A3	16879036
MLVTLPVYS	98254	ts, putative	GI:70863426	Q4CL90	HLA-A2	16879036
NVMLVTLPV	98308	ts, putative	GI:70861173	Q4CKN8	HLA-A2	16879036
QGAWAEWPV	98042	ts, putative	GI:70861173	Q4CKN8	HLA-A2	16879036
RVLLLLLLG	98431	ts, putative	GI:70866862	Q4CPN3	HLA-A2	25816096
SAVLLLLVV	98540	ts, putative	GI:70874904	Q4D7M7	HLA-A2	16879036
SIPTAGLVA	98459	ts, putative	GI:70857651	Q4CKC3	HLA-A2	16879036
TSAVLLLLV	98540	ts, putative	GI:70874904	Q4D7M7	HLA-A2	16879036
VALMLQGNK	98560	ts, putative	GI:70862264	Q4CKW6	HLA-A3	16879036
VIAAFAEGH	98085	ts, putative	GI:70867487	Q4CQT4	HLA-A3	25816096
VLLLLLLGL	98431	ts, putative	GI:70866862	Q4CPN3	HLA-A2	25816096
VTDNNRSFY	98603	ts, putative	GI:70867605	Q4CR14	HLA-A1	16879036
YNFTLVATV	98640	ts, putative	GI:70861173	Q4CKN8	HLA-A2	16879036
TLLTIDGGI	155927	unnamed protein product (Hsp70)	GI:10622	P05456	HLA-A*02:01	18846233
TLQPVERVL	155928	unnamed protein product (Hsp70)	GI:10622	P05456	HLA-A*02:01	18846233
		Total antigens represented	43
1Epitope ID number as reported at IEDB.
2Antigen name and GeneInfo (GI) identifier from NCBI database; for most antigens UniProtKB reference is provided too; ts, trans-sialidase.
3Experimental HLA I restriction profile and the PubMed reference related to the epitope were retrieved at IEDB.

## Sheet: Table S1B. CD4+ epitopes
Table S1B: Unique CD4+ T cell epitope sequences reported in IEDB in the context of Chagas disease.
Epitope1,2	Epitope ID3	Antigen name4	Antigen ID4	Experimental HLA-II restriction	Epitope no. in PMID5
KPSLFGQAAAGDKLS	194	Surface antigen 2 (CA-2), putative	PWV04622.1 (2)	HLA-DQ7	S15.7
KPPPFGQAAAGDKPS	38	Surface antigen 2 (CA-2), putative	Q4DX15 (3)	HLA-DQ7	S15.1
KPSPFGQAAAGDKPP	26	Surface antigen 2 (CA-2), putative	Q4DX15 (4)	HLA-DQ7	S15.2
KPSPFGQAAAGGKPP	74	Surface antigen 2 (CA-2), putative	Q7YZF5 (1)	HLA-DQ7	S15.3
KPPPFGQAAAGDKPP	134	Surface antigen 2 (CA-2), putative	Q4DX15 (2)	HLA-DQ7	S15.4
KPPPFGQAAEGDKPP	146	Surface antigen 2 (CA-2), putative	Q4DX15 (1)	HLA-DQ7	S15.5
KPPPFGQAAAADKPS	182	Surface antigen 2 (CA-2), putative	PWV04622.1 (1)	HLA-DQ7	S15.6
KLSLFGQAAAGDKPP	206	Surface antigen 2 (CA-2), putative	PWV04622.1 (2)	HLA-DQ7	S15.8
KPPPFGQAAAGDKPA	158	Surface antigen 2 (CA-2), putative	Q4DX15 (2)	HLA-DQ7	S15.9
KPAPFGQAAEGDKPP	170	Surface antigen 2 (CA-2), putative	PWV04622.1 (1)	HLA-DQ7	S15.10
FGQAAAGDKP	13	Surface antigen 2 (CA-2), putative	Q4DX15 (19)	HLA-DQ7	-
1Letters in italics correspond to a cross-reactive sequence with human cardiac mysoin as described by Cunha-Neto et al. (PNAS 1995).
2Only the two sequences highlighted in bold are specifically recognized exclusively by Chagas disease patients according to Abel LC et al (Microbes and Infection 2005).
3Epitope ID number as reported at IEDB.
4Antigen name and ID indicated as UniProtKB entry except for PWV04622.1 which is NCBI GeneInfo (GI) identifier; in this column numbers in
between parenthesis indicate the number of matches of the epitope sequence within the antigen sequence.
5Epitopes codes in PMID ref. 15951215, where they are described.

## Sheet: Table S1C. B epitopes
Table S1C: T. cruzi-specific B cell epitopes linked to Chagas disease. (Horizontal lines separate blocks of epitopes as for their different antigens of origin accordingly to their "Antigen ID").
Epitope	Epitope ID1	Antigen name2	Antigen ID2	PMID3
AETEVSRDPTDEHSD	249490	40S ribosomal protein S2	GI:71651351	25922409
DEHSDFLTMGSKMIA	266533	40S ribosomal protein S2	GI:71651351	25922409
DPTDEHSDFLTMGSK	270492	40S ribosomal protein S2	GI:71651351	25922409
EHSDFLTMGSKMIAA	280178	40S ribosomal protein S2	GI:71651351	25922409
ETEVSRDPTDEHSDF	287109	40S ribosomal protein S2	GI:71651351	25922409
EVSRDPTDEHSDFLT	288498	40S ribosomal protein S2	GI:71651351	25922409
PTDEHSDFLTMGSKM	356977	40S ribosomal protein S2	GI:71651351	25922409
RDPTDEHSDFLTMGS	366777	40S ribosomal protein S2	GI:71651351	25922409
SRDPTDEHSDFLTMG	385133	40S ribosomal protein S2	GI:71651351	25922409
TDEHSDFLTMGSKMI	391704	40S ribosomal protein S2	GI:71651351	25922409
TEVSRDPTDEHSDFL	393095	40S ribosomal protein S2	GI:71651351	25922409
VSRDPTDEHSDFLTM	411598	40S ribosomal protein S2	GI:71651351	25922409
APQARKQQGRDAPQA	255700	40S ribosomal protein S21	GI:71659051	25922409
APQARKQQGRNAPRS	255701	40S ribosomal protein S21	GI:71659051	25922409
APQARKQQGRNEPQA	255702	40S ribosomal protein S21	GI:71659051	25922409
AQKGNVRKLQPQPQK	256304	40S ribosomal protein S21	GI:71659051	25922409
ARKQQGRDAPQARKQ	256968	40S ribosomal protein S21	GI:71659051	25922409
ARKQQGRNEPQARRQ	256970	40S ribosomal protein S21	GI:71659051	25922409
ARRQQGRNEPQARKQ	257192	40S ribosomal protein S21	GI:71659051	25922409
DAPQARKQQGRDAPQ	264906	40S ribosomal protein S21	GI:71659051	25922409
DAPQARKQQGRNAPR	264907	40S ribosomal protein S21	GI:71659051	25922409
DAPQARKQQGRNEPQ	264908	40S ribosomal protein S21	GI:71659051	25922409
EPQARKQQGRDAPQA	284197	40S ribosomal protein S21	GI:71659051	25922409
EPQARRQQGRNEPQA	284198	40S ribosomal protein S21	GI:71659051	25922409
GAQKGNVRKLQPQPQ	294063	40S ribosomal protein S21	GI:71659051	25922409
GGAQKGNVRKLQPQP	296990	40S ribosomal protein S21	GI:71659051	25922409
GGRDAPQARKQQGRN	298253	40S ribosomal protein S21	GI:71659051	25922409
GRDAPQARKQQGRDA	302974	40S ribosomal protein S21	GI:71659051	25922409
GRDAPQARKQQGRNA	302975	40S ribosomal protein S21	GI:71659051	25922409
GRDAPQARKQQGRNE	302976	40S ribosomal protein S21	GI:71659051	25922409
GRNEPQARKQQGRDA	303264	40S ribosomal protein S21	GI:71659051	25922409
GRNEPQARRQQGRNE	303265	40S ribosomal protein S21	GI:71659051	25922409
KGNVRKLQPQPQKQR	319047	40S ribosomal protein S21	GI:71659051	25922409
KQQGRDAPQARKQQG	322490	40S ribosomal protein S21	GI:71659051	25922409
KQQGRNEPQARRQQG	322491	40S ribosomal protein S21	GI:71659051	25922409
NEPQARKQQGRDAPQ	342542	40S ribosomal protein S21	GI:71659051	25922409
NEPQARRQQGRNEPQ	342543	40S ribosomal protein S21	GI:71659051	25922409
PQARKQQGRDAPQAR	354822	40S ribosomal protein S21	GI:71659051	25922409
PQARKQQGRNAPRSQ	354823	40S ribosomal protein S21	GI:71659051	25922409
PQARKQQGRNEPQAR	354824	40S ribosomal protein S21	GI:71659051	25922409
QARKQQGRDAPQARK	358767	40S ribosomal protein S21	GI:71659051	25922409
QARKQQGRNAPRSQK	358768	40S ribosomal protein S21	GI:71659051	25922409
QARKQQGRNEPQARR	358769	40S ribosomal protein S21	GI:71659051	25922409
QARRQQGRNEPQARK	358783	40S ribosomal protein S21	GI:71659051	25922409
QGRDAPQARKQQGRD	360400	40S ribosomal protein S21	GI:71659051	25922409
QGRDAPQARKQQGRN	360401	40S ribosomal protein S21	GI:71659051	25922409
QGRNEPQARKQQGRD	360416	40S ribosomal protein S21	GI:71659051	25922409
QGRNEPQARRQQGRN	360417	40S ribosomal protein S21	GI:71659051	25922409
QKGNVRKLQPQPQKQ	361140	40S ribosomal protein S21	GI:71659051	25922409
QQGRDAPQARKQQGR	363053	40S ribosomal protein S21	GI:71659051	25922409
QQGRNEPQARKQQGR	363056	40S ribosomal protein S21	GI:71659051	25922409
QQGRNEPQARRQQGR	363057	40S ribosomal protein S21	GI:71659051	25922409
QRGGAQKGNVRKLQP	363733	40S ribosomal protein S21	GI:71659051	25922409
QRGGRDAPQARKQQG	363735	40S ribosomal protein S21	GI:71659051	25922409
RDAPQARKQQGRDAP	366497	40S ribosomal protein S21	GI:71659051	25922409
RDAPQARKQQGRNAP	366498	40S ribosomal protein S21	GI:71659051	25922409
RDAPQARKQQGRNEP	366499	40S ribosomal protein S21	GI:71659051	25922409
RGGAQKGNVRKLQPQ	368264	40S ribosomal protein S21	GI:71659051	25922409
RGGRDAPQARKQQGR	368310	40S ribosomal protein S21	GI:71659051	25922409
RKQQGRDAPQARKQQ	369567	40S ribosomal protein S21	GI:71659051	25922409
RKQQGRNEPQARRQQ	369568	40S ribosomal protein S21	GI:71659051	25922409
RNEPQARKQQGRDAP	370697	40S ribosomal protein S21	GI:71659051	25922409
RNEPQARRQQGRNEP	370698	40S ribosomal protein S21	GI:71659051	25922409
RQQGRNEPQARKQQG	371763	40S ribosomal protein S21	GI:71659051	25922409
RRQQGRNEPQARKQQ	372446	40S ribosomal protein S21	GI:71659051	25922409
TQRGGRDAPQARKQQ	398220	40S ribosomal protein S21	GI:71659051	25922409
GNGRPGRVKRVKRKA	301345	40S ribosomal protein S9	GI:71657652	25922409
GRPGRVKRVKRKAAK	303305	40S ribosomal protein S9	GI:71657652	25922409
GRVKRVKRKAAKKGA	303513	40S ribosomal protein S9	GI:71657652	25922409
NGRPGRVKRVKRKAA	343331	40S ribosomal protein S9	GI:71657652	25922409
PGRVKRVKRKAAKKG	351055	40S ribosomal protein S9	GI:71657652	25922409
RPGRVKRVKRKAAKK	371114	40S ribosomal protein S9	GI:71657652	25922409
RVKRVKRKAAKKGAA	374205	40S ribosomal protein S9	GI:71657652	25922409
VKRVKRKAAKKGAAG	407358	40S ribosomal protein S9	GI:71657652	25922409
AAAAEPEEEDDDDDF	244419	60S acidic ribosomal protein P0	GI:71668474	25922409
AAAAPAAAAEPEEED	244468	60S acidic ribosomal protein P0	GI:71668474	25922409
AAAEPEEEDDDDDFG	244616	60S acidic ribosomal protein P0	GI:71668474	25922409
AAEPEEEDDDDDFGM	245372	60S acidic ribosomal protein P0	GI:71668474	25922409
AEPEEEDDDDDFGMG	249142	60S acidic ribosomal protein P0	GI:71668474	25922409
APAAAAEPEEEDDDD	255020	60S acidic ribosomal protein P0	GI:71668474	25922409
EEEDDDDDFGMGALF	168420	60S acidic ribosomal protein P0	GI:71668474	11726536
EPEEEDDDDDFGMGA	283911	60S acidic ribosomal protein P0	GI:71668474	25922409
GAAAAPAAAAEPEEE	293157	60S acidic ribosomal protein P0	GI:71668474	25922409
PAAAAEPEEEDDDDD	347916	60S acidic ribosomal protein P0	GI:71668474	25922409
PEEEDDDDDFGMGAL	349643	60S acidic ribosomal protein P0	GI:71668474	25922409
AAAPAAAAEEEEDDD	244776	60S acidic ribosomal protein P2	GI:71663723	25922409
AAPAAAAEEEEDDDM	246207	60S acidic ribosomal protein P2	GI:71663723	25922409
AAAAAAKQKAAAKKA	244352	60S ribosomal protein L19	GI:71411771	25922409
AAAAAKQKAAAKKAA	244373	60S ribosomal protein L19	GI:71411771	25922409
AAAAKQKAAAKKAAA	244451	60S ribosomal protein L19	GI:71411771	25922409
AAAAPAKAAAAPAKA	244469	60S ribosomal protein L19	GI:71411771	25922409
AAAAPAKAAAPPAKA	244470	60S ribosomal protein L19	GI:71411771	25922409
AAAAPAKAAAPPAKT	244471	60S ribosomal protein L19	GI:71411771	25922409
AAAKQKAAAKKAAAP	244732	60S ribosomal protein L19	GI:71411771	25922409
AAAPAKAAAAPAKAA	244780	60S ribosomal protein L19	GI:71411771	25922409
AAAPAKAAAPAKAAA	244781	60S ribosomal protein L19	GI:71411771	25922409
AAAPAKAAAPPAKAA	244782	60S ribosomal protein L19	GI:71411771	25922409
AAAPAKAAAPPAKTA	244783	60S ribosomal protein L19	GI:71411771	25922409
AAAPPAKAAAAPAKA	244803	60S ribosomal protein L19	GI:71411771	25922409
AAAPPAKAAAAPVGK	244804	60S ribosomal protein L19	GI:71411771	25922409
AAAPPAKAAAPPAKA	244805	60S ribosomal protein L19	GI:71411771	25922409
AAAPPAKAAAPPAKT	244806	60S ribosomal protein L19	GI:71411771	25922409
AAAPPAKTAAAPAKA	244807	60S ribosomal protein L19	GI:71411771	25922409
AAKQKAAAKKAAAPS	245905	60S ribosomal protein L19	GI:71411771	25922409
AAPAKAAAAPAKAAA	246226	60S ribosomal protein L19	GI:71411771	25922409
AAPAKAAAPAKAAAP	246228	60S ribosomal protein L19	GI:71411771	25922409
AAPAKAAAPPAKAAA	246229	60S ribosomal protein L19	GI:71411771	25922409
AAPAKAAAPPAKTAA	246230	60S ribosomal protein L19	GI:71411771	25922409
AAPPAKAAAAPAKAA	246306	60S ribosomal protein L19	GI:71411771	25922409
AAPPAKAAAAPVGKK	246307	60S ribosomal protein L19	GI:71411771	25922409
AAPPAKAAAPPAKAA	246308	60S ribosomal protein L19	GI:71411771	25922409
AAPPAKAAAPPAKTA	246309	60S ribosomal protein L19	GI:71411771	25922409
AAPPAKTAAAPAKAA	246310	60S ribosomal protein L19	GI:71411771	25922409
AAPPAKTAAPPAKAA	246311	60S ribosomal protein L19	GI:71411771	25922409
AKAAAAPAKAAAAPA	252103	60S ribosomal protein L19	GI:71411771	25922409
AKAAAAPAKAAAPPA	252104	60S ribosomal protein L19	GI:71411771	25922409
AKAAAPAKAAAAPAK	252143	60S ribosomal protein L19	GI:71411771	25922409
AKAAAPAKAAAPPAK	252144	60S ribosomal protein L19	GI:71411771	25922409
AKAAAPPAKAAAAPA	252146	60S ribosomal protein L19	GI:71411771	25922409
AKAAAPPAKAAAAPV	252147	60S ribosomal protein L19	GI:71411771	25922409
AKAAAPPAKAAAPPA	252148	60S ribosomal protein L19	GI:71411771	25922409
AKAAAPPAKTAAAPA	252149	60S ribosomal protein L19	GI:71411771	25922409
AKAAAPPAKTAAPPA	252150	60S ribosomal protein L19	GI:71411771	25922409
AKQKAAAKKAAAPSG	252717	60S ribosomal protein L19	GI:71411771	25922409
AKTAAAPAKAAAPAK	252820	60S ribosomal protein L19	GI:71411771	25922409
AKTAAPPAKAAAPPA	252826	60S ribosomal protein L19	GI:71411771	25922409
APAKAAAAPAKAAAP	255104	60S ribosomal protein L19	GI:71411771	25922409
APAKAAAPAKAAAPP	255106	60S ribosomal protein L19	GI:71411771	25922409
APAKAAAPPAKAAAP	255108	60S ribosomal protein L19	GI:71411771	25922409
APAKAAAPPAKTAAA	255109	60S ribosomal protein L19	GI:71411771	25922409
APPAKAAAAPAKAAA	255605	60S ribosomal protein L19	GI:71411771	25922409
APPAKAAAAPVGKKA	255606	60S ribosomal protein L19	GI:71411771	25922409
APPAKAAAPPAKAAA	255607	60S ribosomal protein L19	GI:71411771	25922409
APPAKAAAPPAKTAA	255608	60S ribosomal protein L19	GI:71411771	25922409
APPAKTAAAPAKAAA	255609	60S ribosomal protein L19	GI:71411771	25922409
APPAKTAAPPAKAAA	255610	60S ribosomal protein L19	GI:71411771	25922409
APSGKKSAKAAAPAK	255845	60S ribosomal protein L19	GI:71411771	25922409
GKKSAKAAAPAKAAA	299863	60S ribosomal protein L19	GI:71411771	25922409
KAAAAPAKAAAAPAK	315793	60S ribosomal protein L19	GI:71411771	25922409
KAAAAPAKAAAPPAK	315794	60S ribosomal protein L19	GI:71411771	25922409
KAAAPAKAAAAPAKA	315848	60S ribosomal protein L19	GI:71411771	25922409
KAAAPAKAAAPPAKA	315849	60S ribosomal protein L19	GI:71411771	25922409
KAAAPPAKAAAAPAK	315855	60S ribosomal protein L19	GI:71411771	25922409
KAAAPPAKAAAAPVG	315856	60S ribosomal protein L19	GI:71411771	25922409
KAAAPPAKAAAPPAK	315857	60S ribosomal protein L19	GI:71411771	25922409
KAAAPPAKTAAAPAK	315858	60S ribosomal protein L19	GI:71411771	25922409
KKSAKAAAPAKAAAA	320269	60S ribosomal protein L19	GI:71411771	25922409
KQKAAAKKAAAPSGK	322332	60S ribosomal protein L19	GI:71411771	25922409
KSAKAAAPAKAAAAP	323134	60S ribosomal protein L19	GI:71411771	25922409
KTAAAPAKAAAPAKA	323732	60S ribosomal protein L19	GI:71411771	25922409
KTAAPPAKAAAPPAK	323750	60S ribosomal protein L19	GI:71411771	25922409
PAKAAAAPAKAAAAP	348442	60S ribosomal protein L19	GI:71411771	25922409
PAKAAAAPAKAAAPP	348443	60S ribosomal protein L19	GI:71411771	25922409
PAKAAAPAKAAAPPA	348446	60S ribosomal protein L19	GI:71411771	25922409
PAKAAAPPAKAAAAP	348448	60S ribosomal protein L19	GI:71411771	25922409
PAKAAAPPAKAAAPP	348449	60S ribosomal protein L19	GI:71411771	25922409
PAKAAAPPAKTAAAP	348450	60S ribosomal protein L19	GI:71411771	25922409
PAKAAAPPAKTAAPP	348451	60S ribosomal protein L19	GI:71411771	25922409
PAKTAAAPAKAAAPA	348504	60S ribosomal protein L19	GI:71411771	25922409
PAKTAAPPAKAAAPP	348505	60S ribosomal protein L19	GI:71411771	25922409
PPAKAAAAPAKAAAA	353679	60S ribosomal protein L19	GI:71411771	25922409
PPAKAAAPPAKAAAA	353681	60S ribosomal protein L19	GI:71411771	25922409
PPAKAAAPPAKAAAP	353682	60S ribosomal protein L19	GI:71411771	25922409
PPAKAAAPPAKTAAP	353683	60S ribosomal protein L19	GI:71411771	25922409
PPAKTAAAPAKAAAP	353690	60S ribosomal protein L19	GI:71411771	25922409
PPAKTAAPPAKAAAP	353691	60S ribosomal protein L19	GI:71411771	25922409
PSGKKSAKAAAPAKA	356056	60S ribosomal protein L19	GI:71411771	25922409
QKAAAKKAAAPSGKK	360979	60S ribosomal protein L19	GI:71411771	25922409
SAKAAAPAKAAAAPA	375485	60S ribosomal protein L19	GI:71411771	25922409
SGKKSAKAAAPAKAA	379369	60S ribosomal protein L19	GI:71411771	25922409
TAAAPAKAAAPAKAA	389989	60S ribosomal protein L19	GI:71411771	25922409
TAAPPAKAAAPPAKA	390115	60S ribosomal protein L19	GI:71411771	25922409
AAAAPAKAATAPAKA	244472	60S ribosomal protein L19	GI:71668106	25922409
AAAPAKAATAPAKAA	244784	60S ribosomal protein L19	GI:71668106	25922409
AAPAKAAAAPAKAAT	246227	60S ribosomal protein L19	GI:71668106	25922409
AAPAKAATAPAKAAA	246231	60S ribosomal protein L19	GI:71668106	25922409
AAPAKAATAPAKAAT	246232	60S ribosomal protein L19	GI:71668106	25922409
AATAPAKAAAAPAKA	246790	60S ribosomal protein L19	GI:71668106	25922409
AKAAAAPAKAATAPA	252105	60S ribosomal protein L19	GI:71668106	25922409
AKAATAPAKAAAAPA	252180	60S ribosomal protein L19	GI:71668106	25922409
APAKAAAAPAKAAAA	255103	60S ribosomal protein L19	GI:71668106	25922409
APAKAAAAPAKAATA	255105	60S ribosomal protein L19	GI:71668106	25922409
APAKAATAPAKAAAA	255110	60S ribosomal protein L19	GI:71668106	25922409
APAKAATAPAKAATA	255111	60S ribosomal protein L19	GI:71668106	25922409
ATAPAKAAAAPAKAA	258846	60S ribosomal protein L19	GI:71668106	25922409
GKKSAKAATAPAKAA	299864	60S ribosomal protein L19	GI:71668106	25922409
KAAAAPAKAATAPAK	315795	60S ribosomal protein L19	GI:71668106	25922409
KAATAPAKAAAAPAK	315971	60S ribosomal protein L19	GI:71668106	25922409
KKSAKAATAPAKAAA	320270	60S ribosomal protein L19	GI:71668106	25922409
KSAKAATAPAKAAAA	323135	60S ribosomal protein L19	GI:71668106	25922409
PAKAAAAPAKAATAP	348444	60S ribosomal protein L19	GI:71668106	25922409
PAKAATAPAKAAAAP	348452	60S ribosomal protein L19	GI:71668106	25922409
SAKAATAPAKAAAAP	375488	60S ribosomal protein L19	GI:71668106	25922409
TAPAKAAAAPAKAAA	390791	60S ribosomal protein L19	GI:71668106	25922409
TAPAKAAAAPAKAAT	390792	60S ribosomal protein L19	GI:71668106	25922409
AAAPKKAAAPKKAAA	244793	60S ribosomal protein L23a	GI:71650744	25922409
AAAPKKAAAPQKAAA	244794	60S ribosomal protein L23a	GI:71650744	25922409
AAAPKKTAAPKKAAA	244795	60S ribosomal protein L23a	GI:71650744	25922409
AAAPQKAAAPKKTAA	244811	60S ribosomal protein L23a	GI:71650744	25922409
AAAPQKAAVAKKAVR	244812	60S ribosomal protein L23a	GI:71650744	25922409
AAPKKAAAPKKAAAP	246279	60S ribosomal protein L23a	GI:71650744	25922409
AAPKKAAAPQKAAAP	246280	60S ribosomal protein L23a	GI:71650744	25922409
AAPKKAAAPQKAAVA	246281	60S ribosomal protein L23a	GI:71650744	25922409
AAPKKTAAPKKAAAP	246284	60S ribosomal protein L23a	GI:71650744	25922409
AAPQKAAAPKKTAAP	246333	60S ribosomal protein L23a	GI:71650744	25922409
AKTAVSKAAAPKKAA	252840	60S ribosomal protein L23a	GI:71650744	25922409
APKKAAAPKKAAAPQ	255460	60S ribosomal protein L23a	GI:71650744	25922409
APKKAAAPQKAAAPK	255461	60S ribosomal protein L23a	GI:71650744	25922409
APKKAAAPQKAAVAK	255462	60S ribosomal protein L23a	GI:71650744	25922409
APKKTAAPKKAAAPQ	255467	60S ribosomal protein L23a	GI:71650744	25922409
APQKAAAPKKTAAPK	255717	60S ribosomal protein L23a	GI:71650744	25922409
AVSKAAAPKKAAAPK	260956	60S ribosomal protein L23a	GI:71650744	25922409
KAAAPKKAAAPKKAA	315851	60S ribosomal protein L23a	GI:71650744	25922409
KAAAPKKAAAPQKAA	315852	60S ribosomal protein L23a	GI:71650744	25922409
KAAAPKKTAAPKKAA	315853	60S ribosomal protein L23a	GI:71650744	25922409
KAAAPQKAAAPKKTA	315860	60S ribosomal protein L23a	GI:71650744	25922409
KAAAPQKAAVAKKAV	315861	60S ribosomal protein L23a	GI:71650744	25922409
KKAAAPKKAAAPQKA	319629	60S ribosomal protein L23a	GI:71650744	25922409
KKAAAPQKAAAPKKT	319630	60S ribosomal protein L23a	GI:71650744	25922409
KKAAAPQKAAVAKKA	319631	60S ribosomal protein L23a	GI:71650744	25922409
KKTAAPKKAAAPQKA	320313	60S ribosomal protein L23a	GI:71650744	25922409
KTAAPKKAAAPQKAA	323749	60S ribosomal protein L23a	GI:71650744	25922409
KTAVSKAAAPKKAAA	323818	60S ribosomal protein L23a	GI:71650744	25922409
MPAKTAVSKAAAPKK	339523	60S ribosomal protein L23a	GI:71650744	25922409
PAKTAVSKAAAPKKA	348507	60S ribosomal protein L23a	GI:71650744	25922409
PKKAAAPKKAAAPQK	351956	60S ribosomal protein L23a	GI:71650744	25922409
PKKAAAPQKAAAPKK	351957	60S ribosomal protein L23a	GI:71650744	25922409
PKKAAAPQKAAVAKK	351958	60S ribosomal protein L23a	GI:71650744	25922409
PKKTAAPKKAAAPQK	351987	60S ribosomal protein L23a	GI:71650744	25922409
PQKAAAPKKTAAPKK	355009	60S ribosomal protein L23a	GI:71650744	25922409
QKAAAPKKTAAPKKA	360980	60S ribosomal protein L23a	GI:71650744	25922409
SKAAAPKKAAAPKKA	380939	60S ribosomal protein L23a	GI:71650744	25922409
TAAPKKAAAPQKAAV	390111	60S ribosomal protein L23a	GI:71650744	25922409
TAVSKAAAPKKAAAP	391424	60S ribosomal protein L23a	GI:71650744	25922409
VSKAAAPKKAAAPKK	411333	60S ribosomal protein L23a	GI:71650744	25922409
AAKPAAKPAAKPAAK	245881	60S ribosomal protein L7a	GI:71659118	25922409
AAKPAAKPAAKTAAK	245882	60S ribosomal protein L7a	GI:71659118	25922409
AAKPAAKSAAKPAAK	245883	60S ribosomal protein L7a	GI:71659118	25922409
AAKPAAKTAAKPAKK	245884	60S ribosomal protein L7a	GI:71659118	25922409
AAKPAAKTAAKTAAK	245885	60S ribosomal protein L7a	GI:71659118	25922409
AAKPAKKPAVKPTVK	245886	60S ribosomal protein L7a	GI:71659118	25922409
AAKSAAKPAAKPAAK	245918	60S ribosomal protein L7a	GI:71659118	25922409
AAKTAAKPAAKSAAK	245927	60S ribosomal protein L7a	GI:71659118	25922409
AAKTAAKPAKKPAVK	245928	60S ribosomal protein L7a	GI:71659118	25922409
AAKTAAKTAAKPAAK	245929	60S ribosomal protein L7a	GI:71659118	25922409
AKKPAVKPTVKPAAK	252558	60S ribosomal protein L7a	GI:71659118	25922409
AKPAAKPAAKPAAKP	252654	60S ribosomal protein L7a	GI:71659118	25922409
AKPAAKPAAKPAAKT	252655	60S ribosomal protein L7a	GI:71659118	25922409
AKPAAKPAAKTAAKP	252656	60S ribosomal protein L7a	GI:71659118	25922409
AKPAAKSAAKPAAKP	252657	60S ribosomal protein L7a	GI:71659118	25922409
AKPAAKTAAKPAKKP	252658	60S ribosomal protein L7a	GI:71659118	25922409
AKPAAKTAAKTAAKP	252659	60S ribosomal protein L7a	GI:71659118	25922409
AKPAKKPAVKPTVKP	252660	60S ribosomal protein L7a	GI:71659118	25922409
AKSAAKPAAKPAAKP	252771	60S ribosomal protein L7a	GI:71659118	25922409
AKTAAKPAAKSAAKP	252823	60S ribosomal protein L7a	GI:71659118	25922409
AKTAAKPAKKPAVKP	252824	60S ribosomal protein L7a	GI:71659118	25922409
AKTAAKTAAKPAAKS	252825	60S ribosomal protein L7a	GI:71659118	25922409
ATEKKKNPEAASKKA	259023	60S ribosomal protein L7a	GI:71659118	25922409
DVATEKKKNPEAASK	272725	60S ribosomal protein L7a	GI:71659118	25922409
EKKKNPEAASKKAPL	281200	60S ribosomal protein L7a	GI:71659118	25922409
EVKKAAKPAAKTAAK	288182	60S ribosomal protein L7a	GI:71659118	25922409
FDVATEKKKNPEAAS	289539	60S ribosomal protein L7a	GI:71659118	25922409
GKEVKKAAKPAAKTA	299702	60S ribosomal protein L7a	GI:71659118	25922409
KAAKPAAKTAAKTAA	315936	60S ribosomal protein L7a	GI:71659118	25922409
KEVKKAAKPAAKTAA	318516	60S ribosomal protein L7a	GI:71659118	25922409
KKAAKPAAKTAAKTA	319639	60S ribosomal protein L7a	GI:71659118	25922409
KKKNPEAASKKAPLS	320020	60S ribosomal protein L7a	GI:71659118	25922409
KKNPEAASKKAPLSV	320154	60S ribosomal protein L7a	GI:71659118	25922409
KKPAVKPTVKPAAKA	320174	60S ribosomal protein L7a	GI:71659118	25922409
KNPEAASKKAPLSVV	321517	60S ribosomal protein L7a	GI:71659118	25922409
KPAAKPAAKPAAKPA	321699	60S ribosomal protein L7a	GI:71659118	25922409
KPAAKPAAKPAAKTA	321700	60S ribosomal protein L7a	GI:71659118	25922409
KPAAKPAAKTAAKPA	321701	60S ribosomal protein L7a	GI:71659118	25922409
KPAAKSAAKPAAKPA	321702	60S ribosomal protein L7a	GI:71659118	25922409
KPAAKTAAKPAKKPA	321703	60S ribosomal protein L7a	GI:71659118	25922409
KPAAKTAAKTAAKPA	321704	60S ribosomal protein L7a	GI:71659118	25922409
KPAKKPAVKPTVKPA	321732	60S ribosomal protein L7a	GI:71659118	25922409
KPAVKPTVKPAAKAA	321755	60S ribosomal protein L7a	GI:71659118	25922409
KSAAKPAAKPAAKPA	323102	60S ribosomal protein L7a	GI:71659118	25922409
KTAAKPAAKSAAKPA	323744	60S ribosomal protein L7a	GI:71659118	25922409
KTAAKPAKKPAVKPT	323745	60S ribosomal protein L7a	GI:71659118	25922409
KTAAKTAAKPAAKSA	323746	60S ribosomal protein L7a	GI:71659118	25922409
LFDVATEKKKNPEAA	327619	60S ribosomal protein L7a	GI:71659118	25922409
MPGKEVKKAAKPAAK	339563	60S ribosomal protein L7a	GI:71659118	25922409
NPEAASKKAPLSVVT	345216	60S ribosomal protein L7a	GI:71659118	25922409
PAAKPAAKPAAKPAA	348015	60S ribosomal protein L7a	GI:71659118	25922409
PAAKPAAKPAAKTAA	348016	60S ribosomal protein L7a	GI:71659118	25922409
PAAKPAAKTAAKPAK	348017	60S ribosomal protein L7a	GI:71659118	25922409
PAAKSAAKPAAKPAA	348018	60S ribosomal protein L7a	GI:71659118	25922409
PAAKTAAKPAKKPAV	348019	60S ribosomal protein L7a	GI:71659118	25922409
PAAKTAAKTAAKPAA	348020	60S ribosomal protein L7a	GI:71659118	25922409
PAKKPAVKPTVKPAA	348480	60S ribosomal protein L7a	GI:71659118	25922409
PAVKPTVKPAAKAAA	348979	60S ribosomal protein L7a	GI:71659118	25922409
PEAASKKAPLSVVTG	349511	60S ribosomal protein L7a	GI:71659118	25922409
PGKEVKKAAKPAAKT	350816	60S ribosomal protein L7a	GI:71659118	25922409
SAAKPAAKPAAKPAA	374969	60S ribosomal protein L7a	GI:71659118	25922409
TAAKPAAKSAAKPAA	390058	60S ribosomal protein L7a	GI:71659118	25922409
TAAKPAKKPAVKPTV	390059	60S ribosomal protein L7a	GI:71659118	25922409
TAAKTAAKPAAKSAA	390076	60S ribosomal protein L7a	GI:71659118	25922409
TEKKKNPEAASKKAP	392654	60S ribosomal protein L7a	GI:71659118	25922409
VATEKKKNPEAASKK	403289	60S ribosomal protein L7a	GI:71659118	25922409
VKKAAKPAAKTAAKT	407130	60S ribosomal protein L7a	GI:71659118	25922409
DCHLLGTEELSGIPPPPRGV	7705	70 kDa heat shock protein	SRC264943	8366861
DDEKEVEKIDSENSK	265614	antigenic protein	GI:71660216	25922409
DEKEVEKIDSENSKL	266582	antigenic protein	GI:71660216	25922409
EKEVEKIDSENSKLQ	281003	antigenic protein	GI:71660216	25922409
EKIDSENSKLQQEMN	281123	antigenic protein	GI:71660216	25922409
EVEKIDSENSKLQQE	288015	antigenic protein	GI:71660216	25922409
FDDEKEVEKIDSENS	289399	antigenic protein	GI:71660216	25922409
KEVEKIDSENSKLQQ	318506	antigenic protein	GI:71660216	25922409
VEKIDSENSKLQQEM	404849	antigenic protein	GI:71660216	25922409
ALHEVLQYGRLIDDF	253432	ATP-dependent RNA helicase	GI:71411998	25922409
EALHEVLQYGRLIDD	274383	ATP-dependent RNA helicase	GI:71411998	25922409
EVLQYGRLIDDFIVV	288261	ATP-dependent RNA helicase	GI:71411998	25922409
LHEVLQYGRLIDDFI	328783	ATP-dependent RNA helicase	GI:71411998	25922409
PEALHEVLQYGRLID	349536	ATP-dependent RNA helicase	GI:71411998	25922409
VLQYGRLIDDFIVVA	408158	ATP-dependent RNA helicase	GI:71411998	25922409
IPMLNLLKSHSKTVG	313693	ATP-dependent RNA helicase	GI:71649079	25922409
LIPMLNLLKSHSKTV	329224	ATP-dependent RNA helicase	GI:71649079	25922409
MLNLLKSHSKTVGIR	339113	ATP-dependent RNA helicase	GI:71649079	25922409
PMLNLLKSHSKTVGI	353205	ATP-dependent RNA helicase	GI:71649079	25922409
ATIEEEGEFDEEEQY	259200	beta tubulin	GI:71656281	25922409
DATIEEEGEFDEEEQ	265121	beta tubulin	GI:71656281	25922409
DEHGVDPTGTYQGDS	266523	beta tubulin	GI:71656281	25922409
DPTGTYQGDSDLQLE	270496	beta tubulin	GI:71656281	25922409
DSDLQLERINVYFDE	271314	beta tubulin	GI:71656281	25922409
EHGVDPTGTYQGDSD	280047	beta tubulin	GI:71656281	25922409
GDSDLQLERINVYFD	295269	beta tubulin	GI:71656281	25922409
GTYQGDSDLQLERIN	305968	beta tubulin	GI:71656281	25922409
GVDPTGTYQGDSDLQ	306143	beta tubulin	GI:71656281	25922409
HGVDPTGTYQGDSDL	308416	beta tubulin	GI:71656281	25922409
PTGTYQGDSDLQLER	357150	beta tubulin	GI:71656281	25922409
QDATIEEEGEFDEEE	358968	beta tubulin	GI:71656281	25922409
QGDSDLQLERINVYF	360177	beta tubulin	GI:71656281	25922409
TGTYQGDSDLQLERI	394184	beta tubulin	GI:71656281	25922409
TYQGDSDLQLERINV	402369	beta tubulin	GI:71656281	25922409
VDPTGTYQGDSDLQL	404177	beta tubulin	GI:71656281	25922409
YQDATIEEEGEFDEE	417041	beta tubulin	GI:71656281	25922409
YQGDSDLQLERINVY	417050	beta tubulin	GI:71656281	25922409
VGIIGYGDIGQASAK	236362	D-isomer specific 2-hydroxyacid dehydrogenase-protein, putative	GI:122020783	23159400
DELSFSDFLLLMTRE	266685	EF-hand protein 5	GI:71405213	25922409
DFLLLMTREVDDTMA	267111	EF-hand protein 5	GI:71405213	25922409
ELSFSDFLLLMTREV	282627	EF-hand protein 5	GI:71405213	25922409
EVDDTMADELRSAFF	287928	EF-hand protein 5	GI:71405213	25922409
FLLLMTREVDDTMAD	291008	EF-hand protein 5	GI:71405213	25922409
FSDFLLLMTREVDDT	292071	EF-hand protein 5	GI:71405213	25922409
LLLMTREVDDTMADE	330731	EF-hand protein 5	GI:71405213	25922409
LLMTREVDDTMADEL	330874	EF-hand protein 5	GI:71405213	25922409
LMTREVDDTMADELR	331749	EF-hand protein 5	GI:71405213	25922409
LSFSDFLLLMTREVD	334833	EF-hand protein 5	GI:71405213	25922409
MTREVDDTMADELRS	340438	EF-hand protein 5	GI:71405213	25922409
REVDDTMADELRSAF	367746	EF-hand protein 5	GI:71405213	25922409
SDFLLLMTREVDDTM	376602	EF-hand protein 5	GI:71405213	25922409
SFSDFLLLMTREVDD	378556	EF-hand protein 5	GI:71405213	25922409
TREVDDTMADELRSA	398505	EF-hand protein 5	GI:71405213	25922409
IGDAAKNQVAMNPRN	26204	Heat shock 70 kDa protein	GI:123603	8366861
KNQVAMNPRNTVFDA	32597	Heat shock 70 kDa protein	GI:123603	8366861
RLIGRKFSDPVVQSD	54589	Heat shock 70 kDa protein	GI:123603	8366861
KVITKGDDKPVIQVQ	34057	Heat shock 70 kDa protein	GI:123603	8366861
FRGETKTFNPEEVSS	17589	Heat shock 70 kDa protein	GI:123603	8366861
KMKEIAESYLGKQVK	32337	Heat shock 70 kDa protein	GI:123603	8366861
ATNGDTHLGGEDFDN	5066	Heat shock 70 kDa protein	GI:123603	8366861
HLGGEDFDNRLVAHF	24211	Heat shock 70 kDa protein	GI:123603	8366861
RKNKGKDLSTNLRAL	54396	Heat shock 70 kDa protein	GI:123603	8366861
LRRLRTACERAKRTL	39196	Heat shock 70 kDa protein	GI:123603	8366861
VERVLQDAKMDKRAV	68334	Heat shock 70 kDa protein	GI:123603	8366861
FRGKELKKSIQPDEA	17590	Heat shock 70 kDa protein	GI:123603	8366861
IFSTYADNQPGVHIQ	26169	Heat shock 70 kDa protein	GI:123603	8366861
IPPPPRGVPQIEVTF	27979	Heat shock 70 kDa protein	GI:123603	8366861
SAEEKGTGKRNQIVL	56747	Heat shock 70 kDa protein	GI:123603	8366861
KRNQIVLTNDKGRLS	33199	Heat shock 70 kDa protein	GI:123603	8366861
NDKGRLSRAEIERMV	43462	Heat shock 70 kDa protein	GI:123603	8366861
AEIERMVREAAKYEA	986	Heat shock 70 kDa protein	GI:123603	8366861
EAAKYEAEDKDQVRQ	10991	Heat shock 70 kDa protein	GI:123603	8366861
DKVEDGKERNVLIFDL	8997	Heat shock 70 kDa protein	GI:123603	8366861
ILTGGKSKQTEGLLLL	27379	Heat shock 70 kDa protein	GI:123603	8366861
LIKRNTTIPTKKSQIF	36580	Heat shock 70 kDa protein	GI:123603	8366861
FEGERAMTKDCHLLGT	15536	Heat shock 70 kDa protein	GI:123603	8366861
GMPGGMPGGMPGGMPG	21322	Heat shock 70 kDa protein	GI:123603	8366861
KNGLENYAFSMKNAVNDPN	32501	Heat shock 70 kDa protein	GI:123603	8366861
MNPRNTVFDAKRLIGRKFSD	42235	Heat shock 70 kDa protein	GI:123603	8366861
LGKQVKKAVVTVPAYFNDSQ	36192	Heat shock 70 kDa protein	GI:123603	8366861
EPTAAAIAYGLDKVEDGKER	13770	Heat shock 70 kDa protein	GI:123603	8366861
AHFTDEFKRKNKGKDLSTNL	1758	Heat shock 70 kDa protein	GI:123603	8366861
KRAVHDVVLVGGSTRIPKVM	33111	Heat shock 70 kDa protein	GI:123603	8366861
IPKVMQLVSDFFRGKELKKS	27909	Heat shock 70 kDa protein	GI:123603	8366861
IEEADKKTITSAVEEALEWL	25766	Heat shock 70 kDa protein	GI:123603	8366861
ANDQGNRTTPSYVAFTDSERL	3243	Heat shock 70 kDa protein	GI:123603	8366861
KDAGTIAGLEVLRIINEPTAA	30110	Heat shock 70 kDa protein	GI:123603	8366861
EDGKERNVLIFDLGGGTFDVT	11335	Heat shock 70 kDa protein	GI:123603	8366861
ELENLCTPIMTNMYQGMAGAG	13033	Heat shock 70 kDa protein	GI:123603	8366861
AAVDADTAALAALLE	247003	hypothetical protein	GI:71401266	25922409
ADTAALAALLEVLQH	247969	hypothetical protein	GI:71401266	25922409
AVDADTAALAALLEV	260127	hypothetical protein	GI:71401266	25922409
DADTAALAALLEVLQ	264449	hypothetical protein	GI:71401266	25922409
EKAAVDADTAALAAL	280623	hypothetical protein	GI:71401266	25922409
KAAVDADTAALAALL	315983	hypothetical protein	GI:71401266	25922409
VDADTAALAALLEVL	403764	hypothetical protein	GI:71401266	25922409
DSTTGDDGCDGDDGD	271966	hypothetical protein	GI:71404627	25922409
STTGDDGCDGDDGDG	388550	hypothetical protein	GI:71404627	25922409
TTGDDGCDGDDGDGA	400361	hypothetical protein	GI:71404627	25922409
DDDGDNDADDVCRFS	265522	hypothetical protein	GI:71407844	25922409
DEDDDGDNDADDVCR	266243	hypothetical protein	GI:71407844	25922409
DKDEDDDGDNDADDV	268712	hypothetical protein	GI:71407844	25922409
EDDDGDNDADDVCRF	275289	hypothetical protein	GI:71407844	25922409
EEDEAFDEADDDELA	276372	hypothetical protein	GI:71407844	25922409
HPEEDEAFDEADDDE	309254	hypothetical protein	GI:71407844	25922409
KDEDDDGDNDADDVC	316928	hypothetical protein	GI:71407844	25922409
KNNDKDEDDDGDNDA	321477	hypothetical protein	GI:71407844	25922409
LPHPEEDEAFDEADD	332414	hypothetical protein	GI:71407844	25922409
MLPHPEEDEAFDEAD	339121	hypothetical protein	GI:71407844	25922409
NDKDEDDDGDNDADD	341757	hypothetical protein	GI:71407844	25922409
NKNNDKDEDDDGDND	344056	hypothetical protein	GI:71407844	25922409
NNDKDEDDDGDNDAD	344779	hypothetical protein	GI:71407844	25922409
PEEDEAFDEADDDEL	349637	hypothetical protein	GI:71407844	25922409
PHPEEDEAFDEADDD	351388	hypothetical protein	GI:71407844	25922409
AKLGKSVGLTAALSP	252587	hypothetical protein	GI:71409438	25922409
ALSSFLLKDKKKVAT	253999	hypothetical protein	GI:71409438	25922409
ATSAKLGKSVGLTAA	259659	hypothetical protein	GI:71409438	25922409
FLLKDKKKVATAKVA	290997	hypothetical protein	GI:71409438	25922409
GKSVGLTAALSPRQR	300123	hypothetical protein	GI:71409438	25922409
GLTAALSPRQRSLPR	300810	hypothetical protein	GI:71409438	25922409
HALSSFLLKDKKKVA	307398	hypothetical protein	GI:71409438	25922409
KLGKSVGLTAALSPR	320581	hypothetical protein	GI:71409438	25922409
KSVGLTAALSPRQRS	323689	hypothetical protein	GI:71409438	25922409
LGKSVGLTAALSPRQ	328351	hypothetical protein	GI:71409438	25922409
LLKDKKKVATAKVAV	330399	hypothetical protein	GI:71409438	25922409
LSSFLLKDKKKVATA	335360	hypothetical protein	GI:71409438	25922409
SAKLGKSVGLTAALS	375523	hypothetical protein	GI:71409438	25922409
SFLLKDKKKVATAKV	378432	hypothetical protein	GI:71409438	25922409
SSFLLKDKKKVATAK	386157	hypothetical protein	GI:71409438	25922409
SVGLTAALSPRQRSL	389037	hypothetical protein	GI:71409438	25922409
TSAKLGKSVGLTAAL	398965	hypothetical protein	GI:71409438	25922409
VGLTAALSPRQRSLP	406072	hypothetical protein	GI:71409438	25922409
EGESSSFYSREVDVS	279071	hypothetical protein	GI:71409440	25922409
ESSSFYSREVDVSQC	286656	hypothetical protein	GI:71409440	25922409
FYSREVDVSQCNMQE	293133	hypothetical protein	GI:71409440	25922409
GESSSFYSREVDVSQ	296424	hypothetical protein	GI:71409440	25922409
GVVEGESSSFYSREV	306897	hypothetical protein	GI:71409440	25922409
SFYSREVDVSQCNMQ	378652	hypothetical protein	GI:71409440	25922409
SSFYSREVDVSQCNM	386184	hypothetical protein	GI:71409440	25922409
SSSFYSREVDVSQCN	387012	hypothetical protein	GI:71409440	25922409
VEGESSSFYSREVDV	404729	hypothetical protein	GI:71409440	25922409
VVEGESSSFYSREVD	412847	hypothetical protein	GI:71409440	25922409
YSREVDVSQCNMQEL	417440	hypothetical protein	GI:71409440	25922409
AAGGFGSAAHTSAPA	245521	hypothetical protein	GI:71416355	25922409
AAGGFGSAAHTSTPA	245522	hypothetical protein	GI:71416355	25922409
AAGGFGSATHTSAPA	245523	hypothetical protein	GI:71416355	25922409
AAGGFGSATHTSTPA	245524	hypothetical protein	GI:71416355	25922409
AAGGFGSATNTSAPA	245525	hypothetical protein	GI:71416355	25922409
AAGGFGSATTTSAPA	245526	hypothetical protein	GI:71416355	25922409
AAGGFGSATTTSTPA	245527	hypothetical protein	GI:71416355	25922409
AAHTSAPAAGGFGSA	245703	hypothetical protein	GI:71416355	25922409
AHTSAPAAGGFGSAA	251589	hypothetical protein	GI:71416355	25922409
AHTSAPAAGGFGSAT	251590	hypothetical protein	GI:71416355	25922409
AHTSAPAVGGFGSAT	251591	hypothetical protein	GI:71416355	25922409
AHTSTPAVGGFGSAT	251593	hypothetical protein	GI:71416355	25922409
APAAGGFGSAAHTSA	255028	hypothetical protein	GI:71416355	25922409
APAAGGFGSAAHTST	255029	hypothetical protein	GI:71416355	25922409
APAAGGFGSATHTSA	255030	hypothetical protein	GI:71416355	25922409
APAAGGFGSATHTST	255031	hypothetical protein	GI:71416355	25922409
APAAGGFGSATTTSA	255032	hypothetical protein	GI:71416355	25922409
APAAGGFGSATTTST	255033	hypothetical protein	GI:71416355	25922409
APAVGGFGSATTTSA	255173	hypothetical protein	GI:71416355	25922409
ATHTSAPAAGGFGSA	259190	hypothetical protein	GI:71416355	25922409
ATHTSTPAAGGFGSA	259192	hypothetical protein	GI:71416355	25922409
ATNTSAPAAGGFGSA	259427	hypothetical protein	GI:71416355	25922409
ATTTSAPAAGGFGSA	259866	hypothetical protein	GI:71416355	25922409
ATTTSTPAAGGFGSA	259869	hypothetical protein	GI:71416355	25922409
HNRSLRQLRECDDLE	309175	hypothetical protein	GI:71416355	25922409
HTSAPAAGGFGSAAH	310183	hypothetical protein	GI:71416355	25922409
HTSAPAAGGFGSATH	310184	hypothetical protein	GI:71416355	25922409
HTSAPAAGGFGSATT	310185	hypothetical protein	GI:71416355	25922409
HTSAPAVGGFGSATH	310186	hypothetical protein	GI:71416355	25922409
HTSAPAVGGFGSATT	310187	hypothetical protein	GI:71416355	25922409
HTSTPAAGGFGSAAH	310202	hypothetical protein	GI:71416355	25922409
HTSTPAAGGFGSATH	310203	hypothetical protein	GI:71416355	25922409
HTSTPAVGGFGSAAH	310204	hypothetical protein	GI:71416355	25922409
HTSTPAVGGFGSATH	310205	hypothetical protein	GI:71416355	25922409
HTSTPAVGGFGSATT	310206	hypothetical protein	GI:71416355	25922409
NRSLRQLRECDDLER	346004	hypothetical protein	GI:71416355	25922409
NTSAPAAGGFGSATT	347120	hypothetical protein	GI:71416355	25922409
PAAGGFGSAAHTSAP	347982	hypothetical protein	GI:71416355	25922409
PAAGGFGSAAHTSTP	347983	hypothetical protein	GI:71416355	25922409
PAAGGFGSATHTSAP	347984	hypothetical protein	GI:71416355	25922409
PAAGGFGSATHTSTP	347985	hypothetical protein	GI:71416355	25922409
PAAGGFGSATNTSAP	347986	hypothetical protein	GI:71416355	25922409
PAAGGFGSATTTSAP	347987	hypothetical protein	GI:71416355	25922409
PAAGGFGSATTTSTP	347988	hypothetical protein	GI:71416355	25922409
SAAHTSAPAAGGFGS	374958	hypothetical protein	GI:71416355	25922409
SAPAAGGFGSAAHTS	375684	hypothetical protein	GI:71416355	25922409
SAPAAGGFGSATHTS	375685	hypothetical protein	GI:71416355	25922409
SAPAAGGFGSATTTS	375686	hypothetical protein	GI:71416355	25922409
SAPAVGGFGSAAHTS	375704	hypothetical protein	GI:71416355	25922409
SAPAVGGFGSATHTS	375705	hypothetical protein	GI:71416355	25922409
SAPAVGGFGSATTTS	375706	hypothetical protein	GI:71416355	25922409
SATHTSAPAAGGFGS	375995	hypothetical protein	GI:71416355	25922409
SATHTSTPAAGGFGS	375997	hypothetical protein	GI:71416355	25922409
SATNTSAPAAGGFGS	376008	hypothetical protein	GI:71416355	25922409
SATTTSAPAAGGFGS	376038	hypothetical protein	GI:71416355	25922409
SATTTSTPAAGGFGS	376041	hypothetical protein	GI:71416355	25922409
STPAAGGFGSAAHTS	388176	hypothetical protein	GI:71416355	25922409
STPAAGGFGSATHTS	388177	hypothetical protein	GI:71416355	25922409
STPAAGGFGSATNTS	388178	hypothetical protein	GI:71416355	25922409
STPAVGGFGSATHTS	388194	hypothetical protein	GI:71416355	25922409
STPAVGGFGSATTTS	388195	hypothetical protein	GI:71416355	25922409
THTSAPAAGGFGSAT	394444	hypothetical protein	GI:71416355	25922409
THTSAPAVGGFGSAT	394445	hypothetical protein	GI:71416355	25922409
THTSTPAAGGFGSAA	394447	hypothetical protein	GI:71416355	25922409
THTSTPAAGGFGSAT	394448	hypothetical protein	GI:71416355	25922409
THTSTPAVGGFGSAT	394449	hypothetical protein	GI:71416355	25922409
TNTSAPAAGGFGSAT	396824	hypothetical protein	GI:71416355	25922409
TPAAGGFGSAAHTSA	396900	hypothetical protein	GI:71416355	25922409
TPAAGGFGSATHTSA	396901	hypothetical protein	GI:71416355	25922409
TPAAGGFGSATHTST	396902	hypothetical protein	GI:71416355	25922409
TPAAGGFGSATNTSA	396903	hypothetical protein	GI:71416355	25922409
TPAVGGFGSATHTSA	396985	hypothetical protein	GI:71416355	25922409
TPAVGGFGSATHTST	396986	hypothetical protein	GI:71416355	25922409
TPAVGGFGSATTTSA	396987	hypothetical protein	GI:71416355	25922409
TSAPAAGGFGSAAHT	398974	hypothetical protein	GI:71416355	25922409
TSAPAAGGFGSATHT	398975	hypothetical protein	GI:71416355	25922409
TSAPAAGGFGSATTT	398976	hypothetical protein	GI:71416355	25922409
TSAPAVGGFGSAAHT	398977	hypothetical protein	GI:71416355	25922409
TSAPAVGGFGSATHT	398978	hypothetical protein	GI:71416355	25922409
TSAPAVGGFGSATTT	398979	hypothetical protein	GI:71416355	25922409
TSTPAAGGFGSAAHT	399903	hypothetical protein	GI:71416355	25922409
TSTPAAGGFGSATHT	399904	hypothetical protein	GI:71416355	25922409
TSTPAAGGFGSATNT	399905	hypothetical protein	GI:71416355	25922409
TSTPAVGGFGSAAHT	399907	hypothetical protein	GI:71416355	25922409
TSTPAVGGFGSATHT	399908	hypothetical protein	GI:71416355	25922409
TSTPAVGGFGSATTT	399909	hypothetical protein	GI:71416355	25922409
TTSAPAAGGFGSAAH	400889	hypothetical protein	GI:71416355	25922409
TTSAPAAGGFGSATH	400890	hypothetical protein	GI:71416355	25922409
TTSAPAAGGFGSATT	400891	hypothetical protein	GI:71416355	25922409
TTSAPAVGGFGSAAH	400892	hypothetical protein	GI:71416355	25922409
TTSAPAVGGFGSATH	400893	hypothetical protein	GI:71416355	25922409
TTSTPAAGGFGSATN	401075	hypothetical protein	GI:71416355	25922409
TTTSAPAAGGFGSAA	401210	hypothetical protein	GI:71416355	25922409
TTTSAPAAGGFGSAT	401211	hypothetical protein	GI:71416355	25922409
TTTSAPAVGGFGSAA	401212	hypothetical protein	GI:71416355	25922409
TTTSAPAVGGFGSAT	401213	hypothetical protein	GI:71416355	25922409
TTTSTPAAGGFGSAT	401224	hypothetical protein	GI:71416355	25922409
EEVELYSFEDDEEDE	278419	hypothetical protein	GI:71420707	25922409
EVELYSFEDDEEDEN	288028	hypothetical protein	GI:71420707	25922409
REEVELYSFEDDEED	367191	hypothetical protein	GI:71420707	25922409
SREEVELYSFEDDEE	385155	hypothetical protein	GI:71420707	25922409
VELYSFEDDEEDENT	404934	hypothetical protein	GI:71420707	25922409
ALELMLRESDGECAP	253304	hypothetical protein	GI:71422317	25922409
ELMLRESDGECAPFT	282376	hypothetical protein	GI:71422317	25922409
LELMLRESDGECAPF	327183	hypothetical protein	GI:71422317	25922409
LMLRESDGECAPFTT	331672	hypothetical protein	GI:71422317	25922409
MLRESDGECAPFTTL	339141	hypothetical protein	GI:71422317	25922409
FTAKPPAESPFKSVF	292416	hypothetical protein	GI:71649596	25922409
LTAAKPPAESPFKSV	335605	hypothetical protein	GI:71649596	25922409
STAAKPPAESPFKNA	387523	hypothetical protein	GI:71649596	25922409
TAAKPPAESPFKNAF	390064	hypothetical protein	GI:71649596	25922409
TAKPPAESPFKSVFG	390582	hypothetical protein	GI:71649596	25922409
AAEAEKRKAAEATKV	245187	hypothetical protein	GI:71654345	25922409
AAEAVEAEKRKAAEA	245236	hypothetical protein	GI:71654345	25922409
AEAEKRKAAEATKAA	248186	hypothetical protein	GI:71654345	25922409
AEAEKRKAAEATKVA	248187	hypothetical protein	GI:71654345	25922409
AEAVEAEKRKAAEAT	248320	hypothetical protein	GI:71654345	25922409
AEAVETEKRKAAEAT	248321	hypothetical protein	GI:71654345	25922409
AEKRKAAEATKAAEA	248899	hypothetical protein	GI:71654345	25922409
AEKRKAAEATKVAEA	248900	hypothetical protein	GI:71654345	25922409
ATKAAEAEKQKAAEA	259228	hypothetical protein	GI:71654345	25922409
ATKVAEAEKQKAAEA	259301	hypothetical protein	GI:71654345	24299278
ATKVAEAEKRKAAEA	259304	hypothetical protein	GI:71654345	25922409
AVEAEKRKAAEATKA	260183	hypothetical protein	GI:71654345	25922409
AVEAEKRKAAEATKV	260184	hypothetical protein	GI:71654345	25922409
AVETEKRKAAEATKA	260287	hypothetical protein	GI:71654345	25922409
EAEKRKAAEATKAAE	274030	hypothetical protein	GI:71654345	25922409
EAEKRKAAEATKVAE	274031	hypothetical protein	GI:71654345	25922409
EAVEAEKRKAAEATK	274952	hypothetical protein	GI:71654345	25922409
EAVETEKRKAAEATK	274958	hypothetical protein	GI:71654345	25922409
EKRKAAEATKAAEAE	281620	hypothetical protein	GI:71654345	25922409
EKRKAAEATKVAEAE	281622	hypothetical protein	GI:71654345	25922409
ETEKRKAAEATKAAE	287057	hypothetical protein	GI:71654345	25922409
IEIDFREERIKELEE	311554	hypothetical protein	GI:71654345	25922409
KAAEAEKRKAAEATK	315891	hypothetical protein	GI:71654345	25922409
KAAEATKVAEAEKQR	315899	hypothetical protein	GI:71654345	25922409
KAVEAEKRKAAEATK	316645	hypothetical protein	GI:71654345	25922409
KRKAAEATKVAEAEK	322809	hypothetical protein	GI:71654345	25922409
KVAEAEKQRAAEATK	324387	hypothetical protein	GI:71654345	25922409
KVAEAEKRKAAEATK	324389	hypothetical protein	GI:71654345	25922409
LRIEIDFREERIKEL	334020	hypothetical protein	GI:71654345	25922409
QKAAEATKAAEAEKQ	360981	hypothetical protein	GI:71654345	25922409
QKAAEATKAVEAEKR	360982	hypothetical protein	GI:71654345	25922409
QKAAEATKVAEAEKQ	360984	hypothetical protein	GI:71654345	9675858
QKAAEATKVAEAEKR	360985	hypothetical protein	GI:71654345	25922409
QRAAEATKVAEAEKQ	363565	hypothetical protein	GI:71654345	24299278
QRAAEATKVAEAEKR	363566	hypothetical protein	GI:71654345	25922409
RIEIDFREERIKELE	368998	hypothetical protein	GI:71654345	25922409
RKAAEATKVAEAEKQ	369254	hypothetical protein	GI:71654345	25922409
RKAAEATKVAEAEKR	369255	hypothetical protein	GI:71654345	25922409
TEKRKAAEATKAAEA	392679	hypothetical protein	GI:71654345	25922409
TKAAEAEKQKAAEAT	394820	hypothetical protein	GI:71654345	25922409
TKAAEAEKRKAAEAT	394822	hypothetical protein	GI:71654345	25922409
TKAVEAEKRKAAEAT	394877	hypothetical protein	GI:71654345	25922409
TKVAEAEKQKAAEAT	395411	hypothetical protein	GI:71654345	9675858
TKVAEAEKQRAAEAT	395413	hypothetical protein	GI:71654345	25922409
TKVAEAEKRKAAEAT	395415	hypothetical protein	GI:71654345	25922409
VAEAEKRKAAEATKA	402618	hypothetical protein	GI:71654345	25922409
VAEAEKRKAAEATKV	402619	hypothetical protein	GI:71654345	25922409
VEAEKRKAAEATKAA	404410	hypothetical protein	GI:71654345	25922409
VEAEKRKAAEATKVA	404411	hypothetical protein	GI:71654345	25922409
VETEKRKAAEATKAA	405175	hypothetical protein	GI:71654345	25922409
DGHDFIREHIQIRTA	267599	hypothetical protein	GI:71655530	25922409
EREVDGHDFIREHIQ	285203	hypothetical protein	GI:71655530	25922409
EVDGHDFIREHIQIR	287942	hypothetical protein	GI:71655530	25922409
FEREVDGHDFIREHI	289706	hypothetical protein	GI:71655530	25922409
LVVRLWFEREVDGHD	337020	hypothetical protein	GI:71655530	25922409
LWFEREVDGHDFIRE	337253	hypothetical protein	GI:71655530	25922409
MVVNPLVVRLWFERE	340638	hypothetical protein	GI:71655530	25922409
NPLVVRLWFEREVDG	345346	hypothetical protein	GI:71655530	25922409
PLVVRLWFEREVDGH	353120	hypothetical protein	GI:71655530	25922409
REVDGHDFIREHIQI	367747	hypothetical protein	GI:71655530	25922409
RLWFEREVDGHDFIR	370382	hypothetical protein	GI:71655530	25922409
VDGHDFIREHIQIRT	403969	hypothetical protein	GI:71655530	25922409
VNPLVVRLWFEREVD	409039	hypothetical protein	GI:71655530	25922409
VRLWFEREVDGHDFI	410638	hypothetical protein	GI:71655530	25922409
VVNPLVVRLWFEREV	413145	hypothetical protein	GI:71655530	25922409
VVRLWFEREVDGHDF	413267	hypothetical protein	GI:71655530	25922409
WFEREVDGHDFIREH	414277	hypothetical protein	GI:71655530	25922409
ADRDAAALMATDELT	247882	hypothetical protein	GI:71655929	25922409
ADRDATALMATDELT	247883	hypothetical protein	GI:71655929	25922409
APADRDAAALMATDE	255067	hypothetical protein	GI:71655929	25922409
DAAALMATDELTTEA	264257	hypothetical protein	GI:71655929	25922409
DRDAAALMATDELTT	270821	hypothetical protein	GI:71655929	25922409
DRDATALMATDELTT	270823	hypothetical protein	GI:71655929	25922409
PADRDAAALMATDEL	348163	hypothetical protein	GI:71655929	25922409
PADRDATALMATDEL	348164	hypothetical protein	GI:71655929	25922409
RDAAALMATDELTTE	366473	hypothetical protein	GI:71655929	25922409
RDATALMATDELTTE	366505	hypothetical protein	GI:71655929	25922409
TAPADRDAAALMATD	390786	hypothetical protein	GI:71655929	25922409
AVPEGEEYPTEAEAE	260713	hypothetical protein	GI:71661224	25922409
AVPEGEEYPTEAERP	260714	hypothetical protein	GI:71661224	25922409
GAVPEGEEYPTEAEA	294368	hypothetical protein	GI:71661224	25922409
GAVPEGEEYPTEAER	294369	hypothetical protein	GI:71661224	25922409
KVSGAVPEGEEYPTE	324725	hypothetical protein	GI:71661224	25922409
KVSSAVPEGEEYPTE	324741	hypothetical protein	GI:71661224	25922409
PEGEEYPTEAERPVA	349732	hypothetical protein	GI:71661224	25922409
RKVSGAVPEGEEYPT	369692	hypothetical protein	GI:71661224	25922409
RKVSSAVPEGEEYPT	369695	hypothetical protein	GI:71661224	25922409
SAVPEGEEYPTEAER	376123	hypothetical protein	GI:71661224	25922409
SGAVPEGEEYPTEAE	378773	hypothetical protein	GI:71661224	25922409
SRKVSGAVPEGEEYP	385340	hypothetical protein	GI:71661224	25922409
SSAVPEGEEYPTEAE	385897	hypothetical protein	GI:71661224	25922409
VPEGEEYPTEAERPV	409320	hypothetical protein	GI:71661224	25922409
VSGAVPEGEEYPTEA	411117	hypothetical protein	GI:71661224	25922409
VSSAVPEGEEYPTEA	411659	hypothetical protein	GI:71661224	25922409
AAKPPAESPFKNVFG	245894	hypothetical protein	GI:71663882	25922409
AAKPPAESPFKSVFG	245895	hypothetical protein	GI:71663882	25922409
AAKPPAESPFRSVFG	245896	hypothetical protein	GI:71663882	25922409
AKPPAESPFKNVFGA	252682	hypothetical protein	GI:71663882	25922409
AKPPAESPFKSVFGA	252684	hypothetical protein	GI:71663882	25922409
AKPPAESPFRSVFGA	252685	hypothetical protein	GI:71663882	25922409
KPPAESPFRSVFGAP	321984	hypothetical protein	GI:71663882	25922409
PPAESPFRSVFGAPS	353662	hypothetical protein	GI:71663882	25922409
TAAKPPAESPFKNVF	390065	hypothetical protein	GI:71663882	25922409
TAAKPPAESPFKSVF	390066	hypothetical protein	GI:71663882	25922409
TAAKPPAESPFRSVF	390067	hypothetical protein	GI:71663882	25922409
AAAMDKVFTTGFAQE	244757	hypothetical protein	GI:71664390	25922409
DRFLAAAMDKVFTTG	270881	hypothetical protein	GI:71664390	25922409
FLAAAMDKVFTTGFA	290815	hypothetical protein	GI:71664390	25922409
ILDRFLAAAMDKVFT	312861	hypothetical protein	GI:71664390	25922409
LAAAMDKVFTTGFAQ	325034	hypothetical protein	GI:71664390	25922409
LDRFLAAAMDKVFTT	326606	hypothetical protein	GI:71664390	25922409
LILDRFLAAAMDKVF	329162	hypothetical protein	GI:71664390	25922409
RFLAAAMDKVFTTGF	367898	hypothetical protein	GI:71664390	25922409
SLILDRFLAAAMDKV	381881	hypothetical protein	GI:71664390	25922409
VSLILDRFLAAAMDK	411393	hypothetical protein	GI:71664390	25922409
LRQLDFVEEVLRKHPDKVE	39174	hypothetical protein	GI:71408894	11306602
APAKAAAPPAAARSA	255107	immunodominant antigen	GI:71416916	25922409
PAKAAAPPAAARSAE	348447	immunodominant antigen	GI:71416916	25922409
SAPAKAAAPPAAARS	375698	immunodominant antigen	GI:71416916	25922409
VSAPAKAAAPPAAAR	410921	immunodominant antigen	GI:71416916	25922409
PAPAKAAAPPAAARS	348613	immunodominant antigen	GI:71414774	25922409
ALRVSPYSIFLQELA	253949	kinetoplast DNA-associated protein	GI:71654204	25922409
LRVSPYSIFLQELAR	334514	kinetoplast DNA-associated protein	GI:71654204	25922409
MTALRVSPYSIFLQE	340312	kinetoplast DNA-associated protein	GI:71654204	25922409
RTMTALRVSPYSIFL	373721	kinetoplast DNA-associated protein	GI:71654204	25922409
RVSPYSIFLQELARK	374485	kinetoplast DNA-associated protein	GI:71654204	25922409
SPYSIFLQELARKRE	384498	kinetoplast DNA-associated protein	GI:71654204	25922409
TALRVSPYSIFLQEL	390649	kinetoplast DNA-associated protein	GI:71654204	25922409
TMTALRVSPYSIFLQ	396372	kinetoplast DNA-associated protein	GI:71654204	25922409
VSPYSIFLQELARKR	411554	kinetoplast DNA-associated protein	GI:71654204	25922409
KFAELLEQQKNAQFPGK	30696	Kinetoplastid membrane protein 11	GI:34922663	11298135
EQNKKFFADKPDESTL	13888	kinetoplastid membrane protein KMP-11	GI:70873158	11298135
DEGLLLPVDNDGDES	266492	lipophosphoglycan biosynthetic protein	GI:71663313	25922409
DGDESSDKEDAEPTA	267341	lipophosphoglycan biosynthetic protein	GI:71663313	25922409
DNDGDESSDKEDAEP	269802	lipophosphoglycan biosynthetic protein	GI:71663313	25922409
EGLLLPVDNDGDESS	279407	lipophosphoglycan biosynthetic protein	GI:71663313	25922409
GDESSDKEDAEPTAA	294877	lipophosphoglycan biosynthetic protein	GI:71663313	25922409
GLLLPVDNDGDESSD	300539	lipophosphoglycan biosynthetic protein	GI:71663313	25922409
GTDEGLLLPVDNDGD	305142	lipophosphoglycan biosynthetic protein	GI:71663313	25922409
LLLPVDNDGDESSDK	330752	lipophosphoglycan biosynthetic protein	GI:71663313	25922409
LLPVDNDGDESSDKE	330986	lipophosphoglycan biosynthetic protein	GI:71663313	25922409
LPVDNDGDESSDKED	332917	lipophosphoglycan biosynthetic protein	GI:71663313	25922409
NDGDESSDKEDAEPT	341702	lipophosphoglycan biosynthetic protein	GI:71663313	25922409
PVDNDGDESSDKEDA	357733	lipophosphoglycan biosynthetic protein	GI:71663313	25922409
TDEGLLLPVDNDGDE	391698	lipophosphoglycan biosynthetic protein	GI:71663313	25922409
VDNDGDESSDKEDAE	404124	lipophosphoglycan biosynthetic protein	GI:71663313	25922409
DFFADPAHSLLSHAITTSPSAISK	236162	Methylthioadenosine phosphorylase, putative	GI:122042806	23159400
ALPLEEEEDVGPRHV	253747	microtubule-associated protein	GI:71414968	25922409
ALPQEEEEDVGPRHV	253761	microtubule-associated protein	GI:71414968	25922409
ALPQEEQEDVGPRHV	253762	microtubule-associated protein	GI:71414968	25922409
AYKRALPLEEEEDVG	261443	microtubule-associated protein	GI:71414968	25922409
AYRPVDPSAYKRALP	261497	microtubule-associated protein	GI:71414968	25922409
AYRPVDPSAYKRESP	261498	microtubule-associated protein	GI:71414968	25922409
DAYRPVDPSAYKRAL	265266	microtubule-associated protein	GI:71414968	25922409
DAYRPVDPSAYKRES	265267	microtubule-associated protein	GI:71414968	25922409
DPSAYKRALPLEEEE	270451	microtubule-associated protein	GI:71414968	25922409
DPSAYKRALPLEEQE	270452	microtubule-associated protein	GI:71414968	25922409
DPSAYKRALPQEEEE	270453	microtubule-associated protein	GI:71414968	25922409
DPSAYKRALPQEEQE	270454	microtubule-associated protein	GI:71414968	25922409
DVGPRHVDPDHFRST	272911	microtubule-associated protein	GI:71414968	25922409
EDVGPRHVDPDHFRS	276061	microtubule-associated protein	GI:71414968	25922409
EEDVGPRHVDPDHFR	276489	microtubule-associated protein	GI:71414968	25922409
EEEDVGPRHVDPDHF	276586	microtubule-associated protein	GI:71414968	25922409
EEEEDVGPRHVDPDH	276619	microtubule-associated protein	GI:71414968	25922409
EEQEDVGPRHVDPDH	277953	microtubule-associated protein	GI:71414968	25922409
EQEDVGPRHVDPDHF	284463	microtubule-associated protein	GI:71414968	25922409
GPRHVDPDHFRSTTQ	302235	microtubule-associated protein	GI:71414968	25922409
KRALPQEEEEDVGPR	322650	microtubule-associated protein	GI:71414968	25922409
LEEEEDVGPRHVDPD	326877	microtubule-associated protein	GI:71414968	25922409
LEEQEDVGPRHVDPD	326956	microtubule-associated protein	GI:71414968	25922409
LPLEEEEDVGPRHVD	332513	microtubule-associated protein	GI:71414968	25922409
LPLEEQEDVGPRHVD	332514	microtubule-associated protein	GI:71414968	25922409
LPQEEEEDVGPRHVD	332719	microtubule-associated protein	GI:71414968	25922409
LPQEEQEDVGPRHVD	332722	microtubule-associated protein	GI:71414968	25922409
MWGPRHVDPDHFRST	340654	microtubule-associated protein	GI:71414968	25922409
PLEEEEDVGPRHVDP	352385	microtubule-associated protein	GI:71414968	25922409
PLEEQEDVGPRHVDP	352390	microtubule-associated protein	GI:71414968	25922409
PQEEEEDVGPRHVDP	354884	microtubule-associated protein	GI:71414968	25922409
PQEEQEDVGPRHVDP	354891	microtubule-associated protein	GI:71414968	25922409
PSAYKRALPLEEEED	355847	microtubule-associated protein	GI:71414968	25922409
PSAYKRALPLEEQED	355848	microtubule-associated protein	GI:71414968	25922409
PSAYKRALPQEEEED	355849	microtubule-associated protein	GI:71414968	25922409
PSAYKRALPQEEQED	355850	microtubule-associated protein	GI:71414968	25922409
PVDPSAYKRALPLEE	357735	microtubule-associated protein	GI:71414968	25922409
PVDPSAYKRALPQEE	357736	microtubule-associated protein	GI:71414968	25922409
QDAYRPVDPSAYKRA	358972	microtubule-associated protein	GI:71414968	25922409
QDAYRPVDPSAYKRE	358973	microtubule-associated protein	GI:71414968	25922409
QEDVGPRHVDPDHFR	359350	microtubule-associated protein	GI:71414968	25922409
QEEEEDVGPRHVDPD	359379	microtubule-associated protein	GI:71414968	25922409
QEEQEDVGPRHVDPD	359454	microtubule-associated protein	GI:71414968	25922409
RALPLEEEEDVGPRH	366012	microtubule-associated protein	GI:71414968	25922409
RALPQEEEEDVGPRH	366015	microtubule-associated protein	GI:71414968	25922409
RALPQEEQEDVGPRH	366016	microtubule-associated protein	GI:71414968	25922409
RMWGPRHVDPDHFRS	370595	microtubule-associated protein	GI:71414968	25922409
RPVDPSAYKRALPLE	371384	microtubule-associated protein	GI:71414968	25922409
RPVDPSAYKRALPQE	371385	microtubule-associated protein	GI:71414968	25922409
SAYKRALPLEEEEDV	376179	microtubule-associated protein	GI:71414968	25922409
SAYKRALPLEEQEDV	376180	microtubule-associated protein	GI:71414968	25922409
TQDAYRPVDPSAYKR	397929	microtubule-associated protein	GI:71414968	25922409
TTQDAYRPVDPSAYK	400803	microtubule-associated protein	GI:71414968	25922409
VDPSAYKRALPLEEE	404169	microtubule-associated protein	GI:71414968	25922409
VDPSAYKRALPLEEQ	404170	microtubule-associated protein	GI:71414968	25922409
VDPSAYKRALPQEEE	404171	microtubule-associated protein	GI:71414968	25922409
VDPSAYKRALPQEEQ	404172	microtubule-associated protein	GI:71414968	25922409
VGPRHVDPDHFRSTT	406127	microtubule-associated protein	GI:71414968	25922409
WGPRHVDPDHFRSTT	414352	microtubule-associated protein	GI:71414968	25922409
YRPVDPSAYKRALPL	417232	microtubule-associated protein	GI:71414968	25922409
YRPVDPSAYKRALPQ	417233	microtubule-associated protein	GI:71414968	25922409
APSRLREIDGSLSSS	255886	mucin TcMUCII	GI:71668534	25922409
APTTTTTNAPSRLRE	256029	mucin TcMUCII	GI:71668534	25922409
EIDGSLSSSAWVCAS	280273	mucin TcMUCII	GI:71668534	25922409
IDGSLSSSAWVCASL	311279	mucin TcMUCII	GI:71668534	25922409
LREIDGSLSSSAWVC	333829	mucin TcMUCII	GI:71668534	25922409
NAPSRLREIDGSLSS	341176	mucin TcMUCII	GI:71668534	25922409
PSRLREIDGSLSSSA	356530	mucin TcMUCII	GI:71668534	25922409
PTTTTTNAPSRLREI	357593	mucin TcMUCII	GI:71668534	25922409
REIDGSLSSSAWVCA	367298	mucin TcMUCII	GI:71668534	25922409
RLREIDGSLSSSAWV	370200	mucin TcMUCII	GI:71668534	25922409
SRLREIDGSLSSSAW	385377	mucin TcMUCII	GI:71668534	25922409
TNAPSRLREIDGSLS	396415	mucin TcMUCII	GI:71668534	25922409
TTNAPSRLREIDGSL	400646	mucin TcMUCII	GI:71668534	25922409
TTTNAPSRLREIDGS	401178	mucin TcMUCII	GI:71668534	25922409
TTTTNAPSRLREIDG	401241	mucin TcMUCII	GI:71668534	25922409
TTTTTNAPSRLREID	401265	mucin TcMUCII	GI:71668534	25922409
EIDGSLSSSAWVCAP	280272	mucin TcMUCII	GI:71654765	25922409
ETPSTTTTRAPSRLR	287487	mucin TcMUCII	GI:71654765	25922409
IDGSLSSSAWVCAPL	311278	mucin TcMUCII	GI:71654765	25922409
PSTTTTRAPSRLREI	356766	mucin TcMUCII	GI:71654765	25922409
RAPSRLREIDGSLSS	366095	mucin TcMUCII	GI:71654765	25922409
STTTTRAPSRLREID	388624	mucin TcMUCII	GI:71654765	25922409
TPSTTTTRAPSRLRE	397716	mucin TcMUCII	GI:71654765	25922409
TRAPSRLREIDGSLS	398399	mucin TcMUCII	GI:71654765	25922409
TTRAPSRLREIDGSL	400854	mucin TcMUCII	GI:71654765	25922409
TTTRAPSRLREIDGS	401205	mucin TcMUCII	GI:71654765	25922409
TTTTRAPSRLREIDG	401248	mucin TcMUCII	GI:71654765	25922409
ANGGSTSSTPPSGTE	254633	mucin TcMUCIII	GI:71413595	25922409
ATGEAPSQPGASSGE	259108	mucin TcMUCIII	GI:71413595	25922409
ENKPATGEAPSQPGA	283441	mucin TcMUCIII	GI:71413595	25922409
GGSTSSTPPSGTENK	298511	mucin TcMUCIII	GI:71413595	11854354
GSTSSTPPSGTENKP	304876	mucin TcMUCIII	GI:71413595	25922409
GTENKPATGEAPSQP	305226	mucin TcMUCIII	GI:71413595	25922409
KPATGEAPSQPGASS	321752	mucin TcMUCIII	GI:71413595	25922409
NGGSTSSTPPSGTEN	343136	mucin TcMUCIII	GI:71413595	25922409
NKPATGEAPSQPGAS	344078	mucin TcMUCIII	GI:71413595	25922409
PATGEAPSQPGASSG	348898	mucin TcMUCIII	GI:71413595	25922409
PPSGTENKPATGEAP	354548	mucin TcMUCIII	GI:71413595	11854354
PSGTENKPATGEAPS	356104	mucin TcMUCIII	GI:71413595	25922409
SSTPPSGTENKPATG	387341	mucin TcMUCIII	GI:71413595	25922409
STPPSGTENKPATGE	388240	mucin TcMUCIII	GI:71413595	25922409
STSSTPPSGTENKPA	388493	mucin TcMUCIII	GI:71413595	25922409
TANGGSTSSTPPSGT	242105	mucin TcMUCIII	GI:71413595	25922409
TENKPATGEAPSQPG	392798	mucin TcMUCIII	GI:71413595	25922409
TGEAPSQPGASSGEA	393540	mucin TcMUCIII	GI:71413595	25922409
TPPSGTENKPATGEA	397488	mucin TcMUCIII	GI:71413595	25922409
AADVEAGDGPDKTTT	245110	mucin TcSMUGS	GI:71403799	25922409
AQEEGQYDAADVEAG	256163	mucin TcSMUGS	GI:71403799	25922409
ATAQEEGQYDAADVE	258854	mucin TcSMUGS	GI:71403799	25922409
CATAQEEGQYDAADV	261862	mucin TcSMUGS	GI:71403799	25922409
DAADVEAGDGPDKTT	264274	mucin TcSMUGS	GI:71403799	25922409
EEGQYDAADVEAGDG	277245	mucin TcSMUGS	GI:71403799	25922409
EGQYDAADVEAGDGP	279628	mucin TcSMUGS	GI:71403799	25922409
GQYDAADVEAGDGPD	302888	mucin TcSMUGS	GI:71403799	25922409
QEEGQYDAADVEAGD	359410	mucin TcSMUGS	GI:71403799	25922409
QYDAADVEAGDGPDK	365590	mucin TcSMUGS	GI:71403799	25922409
TAQEEGQYDAADVEA	390884	mucin TcSMUGS	GI:71403799	25922409
YDAADVEAGDGPDKT	415533	mucin TcSMUGS	GI:71403799	25922409
AEQEEISDDDDEGED	249216	mucin-associated surface protein (MASP)	GI:71401652	25922409
DDDDEGEDEEEGPSP	265485	mucin-associated surface protein (MASP)	GI:71401652	25922409
DDDEGEDEEEGPSPP	265511	mucin-associated surface protein (MASP)	GI:71401652	25922409
DDEGEDEEEGPSPPT	265600	mucin-associated surface protein (MASP)	GI:71401652	25922409
DEGEDEEEGPSPPTP	266457	mucin-associated surface protein (MASP)	GI:71401652	25922409
EEISDDDDEGEDEEE	277367	mucin-associated surface protein (MASP)	GI:71401652	25922409
EGEDEEEGPSPPTPP	278949	mucin-associated surface protein (MASP)	GI:71401652	25922409
EISDDDDEGEDEEEG	280528	mucin-associated surface protein (MASP)	GI:71401652	25922409
EQEEISDDDDEGEDE	284466	mucin-associated surface protein (MASP)	GI:71401652	25922409
ISDDDDEGEDEEEGP	314440	mucin-associated surface protein (MASP)	GI:71401652	25922409
LAEQEEISDDDDEGE	325265	mucin-associated surface protein (MASP)	GI:71401652	25922409
QEEISDDDDEGEDEE	359420	mucin-associated surface protein (MASP)	GI:71401652	25922409
SDDDDEGEDEEEGPS	376470	mucin-associated surface protein (MASP)	GI:71401652	25922409
SLAEQEEISDDDDEG	381519	mucin-associated surface protein (MASP)	GI:71401652	25922409
VSLAEQEEISDDDDE	411364	mucin-associated surface protein (MASP)	GI:71401652	25922409
ATAMKTTTATTGDSD	258824	mucin-associated surface protein (MASP)	GI:71404390	25922409
EATAMKTTTATTGDS	274829	mucin-associated surface protein (MASP)	GI:71404390	25922409
ETPVEATAMKTTTAT	287518	mucin-associated surface protein (MASP)	GI:71404390	25922409
GDDDPAADGAGTPEG	294761	mucin-associated surface protein (MASP)	GI:71404390	25922409
KETPVEATAMKTTTA	318453	mucin-associated surface protein (MASP)	GI:71404390	25922409
PVEATAMKTTTATTG	357760	mucin-associated surface protein (MASP)	GI:71404390	25922409
TATTGDSDGSTAVPH	391250	mucin-associated surface protein (MASP)	GI:71404390	25922409
TGDDDPAADGAGTPE	393453	mucin-associated surface protein (MASP)	GI:71404390	25922409
TPVEATAMKTTTATT	397834	mucin-associated surface protein (MASP)	GI:71404390	25922409
TTATTGDSDGSTAVP	400158	mucin-associated surface protein (MASP)	GI:71404390	25922409
TTGDDDPAADGAGTP	400359	mucin-associated surface protein (MASP)	GI:71404390	25922409
VEATAMKTTTATTGD	404479	mucin-associated surface protein (MASP)	GI:71404390	25922409
ADDDDDDDDDDGETK	247437	mucin-associated surface protein (MASP)	GI:71404569	25922409
DDDDDDDDDDGETKA	265466	mucin-associated surface protein (MASP)	GI:71404569	25922409
DDDDDDDDDGETKAE	265467	mucin-associated surface protein (MASP)	GI:71404569	25922409
EADDDDDDDDDDGET	273869	mucin-associated surface protein (MASP)	GI:71404569	25922409
EEADDDDDDDDDDGE	276159	mucin-associated surface protein (MASP)	GI:71404569	25922409
ERIEEADDDDDDDDD	285302	mucin-associated surface protein (MASP)	GI:71404569	25922409
IEEADDDDDDDDDDG	311468	mucin-associated surface protein (MASP)	GI:71404569	25922409
RIEEADDDDDDDDDD	368992	mucin-associated surface protein (MASP)	GI:71404569	25922409
APAAPAAPAAAAEAT	255044	mucin-associated surface protein (MASP)	GI:71406131	25922409
KAPAAPAAPAAAAEA	316381	mucin-associated surface protein (MASP)	GI:71406131	25922409
KSPTLKAPAAPAAPA	323507	mucin-associated surface protein (MASP)	GI:71406131	25922409
LKAPAAPAAPAAAAE	329407	mucin-associated surface protein (MASP)	GI:71406131	25922409
PTLKAPAAPAAPAAA	357238	mucin-associated surface protein (MASP)	GI:71406131	25922409
SPTLKAPAAPAAPAA	384396	mucin-associated surface protein (MASP)	GI:71406131	25922409
TLKAPAAPAAPAAAA	395723	mucin-associated surface protein (MASP)	GI:71406131	25922409
EGGERMTEKEDGDNE	279133	mucin-associated surface protein (MASP)	GI:71407301	25922409
ETPVETTTMKNTTAT	287529	mucin-associated surface protein (MASP)	GI:71407301	25922409
ETTTMKNTTATTGDS	287756	mucin-associated surface protein (MASP)	GI:71407301	25922409
GGERMTEKEDGDNED	297257	mucin-associated surface protein (MASP)	GI:71407301	25922409
KETPVETTTMKNTTA	318463	mucin-associated surface protein (MASP)	GI:71407301	25922409
KNTTATTGDSDGSTA	321633	mucin-associated surface protein (MASP)	GI:71407301	25922409
MKNTTATTGDSDGST	338914	mucin-associated surface protein (MASP)	GI:71407301	25922409
NTTATTGDSDGSTAV	347171	mucin-associated surface protein (MASP)	GI:71407301	25922409
PVETTTMKNTTATTG	357807	mucin-associated surface protein (MASP)	GI:71407301	25922409
QEGGERMTEKEDGDN	359499	mucin-associated surface protein (MASP)	GI:71407301	25922409
TMKNTTATTGDSDGS	396302	mucin-associated surface protein (MASP)	GI:71407301	25922409
TPVETTTMKNTTATT	397848	mucin-associated surface protein (MASP)	GI:71407301	25922409
TTMKNTTATTGDSDG	400628	mucin-associated surface protein (MASP)	GI:71407301	25922409
TTTMKNTTATTGDSD	401174	mucin-associated surface protein (MASP)	GI:71407301	25922409
VETTTMKNTTATTGD	405201	mucin-associated surface protein (MASP)	GI:71407301	25922409
AAAMKTTTATTGNSD	244760	mucin-associated surface protein (MASP)	GI:71410934	25922409
AAMKTTTATTGNSDG	246127	mucin-associated surface protein (MASP)	GI:71410934	25922409
AMKTTTATTGNSDGS	254292	mucin-associated surface protein (MASP)	GI:71410934	25922409
DGDPAADGAGTAEGK	267361	mucin-associated surface protein (MASP)	GI:71410934	25922409
GDGDPAADGAGTAEG	294901	mucin-associated surface protein (MASP)	GI:71410934	25922409
GDPAADGAGTAEGKQ	295129	mucin-associated surface protein (MASP)	GI:71410934	25922409
KTTTATTGNSDGSTA	324313	mucin-associated surface protein (MASP)	GI:71410934	25922409
MKTTTATTGNSDGST	338973	mucin-associated surface protein (MASP)	GI:71410934	25922409
QTTGDGDPAADGAGT	365113	mucin-associated surface protein (MASP)	GI:71410934	25922409
TAAAMKTTTATTGNS	389984	mucin-associated surface protein (MASP)	GI:71410934	25922409
TGDGDPAADGAGTAE	393466	mucin-associated surface protein (MASP)	GI:71410934	25922409
TTATTGNSDGSTAVS	400166	mucin-associated surface protein (MASP)	GI:71410934	25922409
TTGDGDPAADGAGTA	400362	mucin-associated surface protein (MASP)	GI:71410934	25922409
TTTATTGNSDGSTAV	401112	mucin-associated surface protein (MASP)	GI:71410934	25922409
VTAAAMKTTTATTGN	411911	mucin-associated surface protein (MASP)	GI:71410934	25922409
DEEQEKKEEEEEEDG	266397	mucin-associated surface protein (MASP)	GI:71410939	25922409
DGIEQVEEEEEEEDE	267617	mucin-associated surface protein (MASP)	GI:71410939	25922409
DGVDSREQDGEVTTS	268186	mucin-associated surface protein (MASP)	GI:71410939	25922409
DSREQDGEVTTSEGE	271753	mucin-associated surface protein (MASP)	GI:71410939	25922409
DVGEKKDEEQEKKEE	272890	mucin-associated surface protein (MASP)	GI:71410939	25922409
EDGIEQVEEEEEEED	275544	mucin-associated surface protein (MASP)	GI:71410939	25922409
EDGVDSREQDGEVTT	275596	mucin-associated surface protein (MASP)	GI:71410939	25922409
EEDGIEQVEEEEEEE	276416	mucin-associated surface protein (MASP)	GI:71410939	25922409
EEEDGIEQVEEEEEE	276564	mucin-associated surface protein (MASP)	GI:71410939	25922409
EEEEDGIEQVEEEEE	276609	mucin-associated surface protein (MASP)	GI:71410939	25922409
EEEEEDGIEQVEEEE	276629	mucin-associated surface protein (MASP)	GI:71410939	25922409
EEEEEEDGIEQVEEE	276636	mucin-associated surface protein (MASP)	GI:71410939	25922409
EEQEKKEEEEEEDGI	277955	mucin-associated surface protein (MASP)	GI:71410939	25922409
EKKDEEQEKKEEEEE	281150	mucin-associated surface protein (MASP)	GI:71410939	25922409
EKKEEEEEEDGIEQV	281164	mucin-associated surface protein (MASP)	GI:71410939	25922409
EQEKKEEEEEEDGIE	284479	mucin-associated surface protein (MASP)	GI:71410939	25922409
GEKKDEEQEKKEEEE	296053	mucin-associated surface protein (MASP)	GI:71410939	25922409
GIEQVEEEEEEEDEE	299124	mucin-associated surface protein (MASP)	GI:71410939	25922409
GVDSREQDGEVTTSE	306148	mucin-associated surface protein (MASP)	GI:71410939	25922409
IEQVEEEEEEEDEEE	311661	mucin-associated surface protein (MASP)	GI:71410939	25922409
KEEEEEEDGIEQVEE	317572	mucin-associated surface protein (MASP)	GI:71410939	25922409
KKDEEQEKKEEEEEE	319713	mucin-associated surface protein (MASP)	GI:71410939	25922409
KKEEEEEEDGIEQVE	319769	mucin-associated surface protein (MASP)	GI:71410939	25922409
PEDGVDSREQDGEVT	349603	mucin-associated surface protein (MASP)	GI:71410939	25922409
QEKKEEEEEEDGIEQ	359598	mucin-associated surface protein (MASP)	GI:71410939	25922409
VDSREQDGEVTTSEG	404272	mucin-associated surface protein (MASP)	GI:71410939	25922409
VGEKKDEEQEKKEEE	405809	mucin-associated surface protein (MASP)	GI:71410939	25922409
EEAEDEDSDEEEETA	276169	mucin-associated surface protein (MASP)	GI:71411085	25922409
PPTEEAEDEDSDEEE	354653	mucin-associated surface protein (MASP)	GI:71411085	25922409
PTEEAEDEDSDEEEE	357021	mucin-associated surface protein (MASP)	GI:71411085	25922409
TEEAEDEDSDEEEET	392353	mucin-associated surface protein (MASP)	GI:71411085	25922409
DSREQDGEDATSEGK	271751	mucin-associated surface protein (MASP)	GI:71411795	25922409
DSVDSREQDGEDATS	271982	mucin-associated surface protein (MASP)	GI:71411795	25922409
EDSVDSREQDGEDAT	275963	mucin-associated surface protein (MASP)	GI:71411795	25922409
PPPTEDSVDSREQDG	354407	mucin-associated surface protein (MASP)	GI:71411795	25922409
PPTEDSVDSREQDGE	354652	mucin-associated surface protein (MASP)	GI:71411795	25922409
PTEDSVDSREQDGED	357020	mucin-associated surface protein (MASP)	GI:71411795	25922409
REQDGEDATSEGKKN	367543	mucin-associated surface protein (MASP)	GI:71411795	25922409
SREQDGEDATSEGKK	385184	mucin-associated surface protein (MASP)	GI:71411795	25922409
SVDSREQDGEDATSE	388890	mucin-associated surface protein (MASP)	GI:71411795	25922409
TEDSVDSREQDGEDA	392342	mucin-associated surface protein (MASP)	GI:71411795	25922409
VDSREQDGEDATSEG	404270	mucin-associated surface protein (MASP)	GI:71411795	25922409
AAAMKTTTATTGDSD	244759	mucin-associated surface protein (MASP)	GI:71411948	25922409
AAMKTTTATTGDSDS	246126	mucin-associated surface protein (MASP)	GI:71411948	25922409
AMKTTTATTGDSDSS	254291	mucin-associated surface protein (MASP)	GI:71411948	25922409
ETPVTAAAMKTTTAT	287537	mucin-associated surface protein (MASP)	GI:71411948	25922409
KETPVTAAAMKTTTA	318466	mucin-associated surface protein (MASP)	GI:71411948	25922409
KTTTATTGDSDSSTA	324311	mucin-associated surface protein (MASP)	GI:71411948	25922409
MKTTTATTGDSDSST	338972	mucin-associated surface protein (MASP)	GI:71411948	25922409
PVTAAAMKTTTATTG	358123	mucin-associated surface protein (MASP)	GI:71411948	25922409
TAAAMKTTTATTGDS	389983	mucin-associated surface protein (MASP)	GI:71411948	25922409
TPVTAAAMKTTTATT	397876	mucin-associated surface protein (MASP)	GI:71411948	25922409
TTTATTGDSDSSTAV	401110	mucin-associated surface protein (MASP)	GI:71411948	25922409
VTAAAMKTTTATTGD	411910	mucin-associated surface protein (MASP)	GI:71411948	25922409
AQSEADADVDDPQRP	256568	mucin-associated surface protein (MASP)	GI:71412242	25922409
GAQSEADADVDDPQR	294082	mucin-associated surface protein (MASP)	GI:71412242	25922409
GGAQSEADADVDDPQ	296995	mucin-associated surface protein (MASP)	GI:71412242	25922409
QSEADADVDDPQRPN	364221	mucin-associated surface protein (MASP)	GI:71412242	25922409
SGGAQSEADADVDDP	379031	mucin-associated surface protein (MASP)	GI:71412242	25922409
DDPAADGAGTREEKQ	265885	mucin-associated surface protein (MASP)	GI:71412970	25922409
TTATTGDSDGSTAVF	400157	mucin-associated surface protein (MASP)	GI:71412970	25922409
ATATKNTTATTGDSD	258897	mucin-associated surface protein (MASP)	GI:71413769	25922409
ATKNTTATTGDSDSS	259282	mucin-associated surface protein (MASP)	GI:71413769	25922409
DDDDPAADGAGTREE	265499	mucin-associated surface protein (MASP)	GI:71413769	25922409
DDDPAADGAGTREEK	265550	mucin-associated surface protein (MASP)	GI:71413769	25922409
EATATKNTTATTGDS	274835	mucin-associated surface protein (MASP)	GI:71413769	25922409
ETPVEATATKNTTAT	287520	mucin-associated surface protein (MASP)	GI:71413769	25922409
KNTTATTGDSDSSTA	321634	mucin-associated surface protein (MASP)	GI:71413769	25922409
NTTATTGDSDSSTAV	347172	mucin-associated surface protein (MASP)	GI:71413769	25922409
PDDDDPAADGAGTRE	349178	mucin-associated surface protein (MASP)	GI:71413769	25922409
PVEATATKNTTATTG	357762	mucin-associated surface protein (MASP)	GI:71413769	25922409
TATKNTTATTGDSDS	391173	mucin-associated surface protein (MASP)	GI:71413769	25922409
TKNTTATTGDSDSST	395214	mucin-associated surface protein (MASP)	GI:71413769	25922409
TPVEATATKNTTATT	397836	mucin-associated surface protein (MASP)	GI:71413769	25922409
TTATTGDSDSSTAVS	400163	mucin-associated surface protein (MASP)	GI:71413769	25922409
VEATATKNTTATTGD	404481	mucin-associated surface protein (MASP)	GI:71413769	25922409
DDVEDGDGEDEEEGQ	266065	mucin-associated surface protein (MASP)	GI:71413878	25922409
DVEDGDGEDEEEGQL	272800	mucin-associated surface protein (MASP)	GI:71413878	25922409
EGTGGDDVEDGDGED	279818	mucin-associated surface protein (MASP)	GI:71413878	25922409
GDDVEDGDGEDEEEG	294806	mucin-associated surface protein (MASP)	GI:71413878	25922409
GGDDVEDGDGEDEEE	297106	mucin-associated surface protein (MASP)	GI:71413878	25922409
GTGGDDVEDGDGEDE	305289	mucin-associated surface protein (MASP)	GI:71413878	25922409
TGGDDVEDGDGEDEE	393630	mucin-associated surface protein (MASP)	GI:71413878	25922409
VEDGDGEDEEEGQLV	404523	mucin-associated surface protein (MASP)	GI:71413878	25922409
DDDDDDDEPEEGSKE	265469	mucin-associated surface protein (MASP)	GI:71414098	25922409
DDDDDDEPEEGSKEE	265472	mucin-associated surface protein (MASP)	GI:71414098	25922409
DKEEEEDDDDDDDEP	268743	mucin-associated surface protein (MASP)	GI:71414098	25922409
EDDDDDDDEPEEGSK	275282	mucin-associated surface protein (MASP)	GI:71414098	25922409
EDKEEEEDDDDDDDE	275659	mucin-associated surface protein (MASP)	GI:71414098	25922409
EEDDDDDDDEPEEGS	276354	mucin-associated surface protein (MASP)	GI:71414098	25922409
EEDKEEEEDDDDDDD	276438	mucin-associated surface protein (MASP)	GI:71414098	25922409
EEEDDDDDDDEPEEG	276536	mucin-associated surface protein (MASP)	GI:71414098	25922409
EEEDKEEEEDDDDDD	276573	mucin-associated surface protein (MASP)	GI:71414098	25922409
EEEEDDDDDDDEPEE	276597	mucin-associated surface protein (MASP)	GI:71414098	25922409
KEEEEDDDDDDDEPE	317569	mucin-associated surface protein (MASP)	GI:71414098	25922409
SEEEDKEEEEDDDDD	377424	mucin-associated surface protein (MASP)	GI:71414098	25922409
DHEKQHQSDETQVQQ	268292	mucin-associated surface protein (MASP)	GI:71414104	25922409
DSGGEGSSGPGASPP	271438	mucin-associated surface protein (MASP)	GI:71414104	25922409
EDHEKQHQSDETQVQ	275602	mucin-associated surface protein (MASP)	GI:71414104	25922409
EEDHEKQHQSDETQV	276423	mucin-associated surface protein (MASP)	GI:71414104	25922409
EEEDHEKQHQSDETQ	276567	mucin-associated surface protein (MASP)	GI:71414104	25922409
EEEEDHEKQHQSDET	276611	mucin-associated surface protein (MASP)	GI:71414104	25922409
EEEEEDHEKQHQSDE	276630	mucin-associated surface protein (MASP)	GI:71414104	25922409
EKQHQSDETQVQQHQ	281530	mucin-associated surface protein (MASP)	GI:71414104	25922409
GDSGGEGSSGPGASP	295305	mucin-associated surface protein (MASP)	GI:71414104	25922409
GGDSGGEGSSGPGAS	297157	mucin-associated surface protein (MASP)	GI:71414104	25922409
HEKQHQSDETQVQQH	307935	mucin-associated surface protein (MASP)	GI:71414104	25922409
HQSDETQVQQHQQHE	309512	mucin-associated surface protein (MASP)	GI:71414104	25922409
KQHQSDETQVQQHQQ	322314	mucin-associated surface protein (MASP)	GI:71414104	25922409
QHQSDETQVQQHQQH	360717	mucin-associated surface protein (MASP)	GI:71414104	25922409
QSDETQVQQHQQHEH	364196	mucin-associated surface protein (MASP)	GI:71414104	25922409
SDETQVQQHQQHEHP	376581	mucin-associated surface protein (MASP)	GI:71414104	25922409
EGSQSTLAATDTANN	279751	mucin-associated surface protein (MASP)	GI:71414106	25922409
GSQSTLAATDTANNE	304528	mucin-associated surface protein (MASP)	GI:71414106	25922409
NPTEGSQSTLAATDT	345487	mucin-associated surface protein (MASP)	GI:71414106	25922409
PTEGSQSTLAATDTA	357031	mucin-associated surface protein (MASP)	GI:71414106	25922409
TEGSQSTLAATDTAN	392567	mucin-associated surface protein (MASP)	GI:71414106	25922409
DSREQDGEGTTSEGH	271752	mucin-associated surface protein (MASP)	GI:71415573	25922409
DSVDSREQDGEGTTS	271983	mucin-associated surface protein (MASP)	GI:71415573	25922409
KDSVDSREQDGEGTT	317281	mucin-associated surface protein (MASP)	GI:71415573	25922409
PKDSVDSREQDGEGT	351823	mucin-associated surface protein (MASP)	GI:71415573	25922409
PPKDSVDSREQDGEG	354015	mucin-associated surface protein (MASP)	GI:71415573	25922409
PPPKDSVDSREQDGE	354239	mucin-associated surface protein (MASP)	GI:71415573	25922409
PPPPKDSVDSREQDG	354284	mucin-associated surface protein (MASP)	GI:71415573	25922409
SREQDGEGTTSEGHK	385186	mucin-associated surface protein (MASP)	GI:71415573	25922409
SVDSREQDGEGTTSE	388891	mucin-associated surface protein (MASP)	GI:71415573	25922409
VDSREQDGEGTTSEG	404271	mucin-associated surface protein (MASP)	GI:71415573	25922409
AAAPKNGTATTGDSD	244798	mucin-associated surface protein (MASP)	GI:71415689	25922409
AAPKNGTATTGDSDG	246290	mucin-associated surface protein (MASP)	GI:71415689	25922409
APKNGTATTGDSDGS	255478	mucin-associated surface protein (MASP)	GI:71415689	25922409
DEAAAPKNGTATTGD	266139	mucin-associated surface protein (MASP)	GI:71415689	25922409
EAAAPKNGTATTGDS	273576	mucin-associated surface protein (MASP)	GI:71415689	25922409
KNGTATTGDSDGSTA	321356	mucin-associated surface protein (MASP)	GI:71415689	25922409
PKNGTATTGDSDGST	352055	mucin-associated surface protein (MASP)	GI:71415689	25922409
AEDVGKKKDEEQEPN	248418	mucin-associated surface protein (MASP)	GI:71415705	25922409
DDDDPAADAAGTRKE	265498	mucin-associated surface protein (MASP)	GI:71415705	25922409
DDDPAADAAGTRKEK	265547	mucin-associated surface protein (MASP)	GI:71415705	25922409
DDPAADAAGTRKEKQ	265882	mucin-associated surface protein (MASP)	GI:71415705	25922409
DPAADAAGTRKEKQN	270141	mucin-associated surface protein (MASP)	GI:71415705	25922409
DVGKKKDEEQEPNEE	272900	mucin-associated surface protein (MASP)	GI:71415705	25922409
EDVGKKKDEEQEPNE	276060	mucin-associated surface protein (MASP)	GI:71415705	25922409
GKKKDEEQEPNEEEE	299836	mucin-associated surface protein (MASP)	GI:71415705	25922409
ITDDDDPAADAAGTR	314918	mucin-associated surface protein (MASP)	GI:71415705	25922409
KDEEQEPNEEEEEEE	316939	mucin-associated surface protein (MASP)	GI:71415705	25922409
KKDEEQEPNEEEEEE	319714	mucin-associated surface protein (MASP)	GI:71415705	25922409
KKKDEEQEPNEEEEE	319983	mucin-associated surface protein (MASP)	GI:71415705	25922409
QITDDDDPAADAAGT	360941	mucin-associated surface protein (MASP)	GI:71415705	25922409
TDDDDPAADAAGTRK	391631	mucin-associated surface protein (MASP)	GI:71415705	25922409
TQITDDDDPAADAAG	398048	mucin-associated surface protein (MASP)	GI:71415705	25922409
VGKKKDEEQEPNEEE	406021	mucin-associated surface protein (MASP)	GI:71415705	25922409
DNEKQQQSDEAQVQQ	269853	mucin-associated surface protein (MASP)	GI:71415787	25922409
EDNEKQQQSDEAQVQ	275786	mucin-associated surface protein (MASP)	GI:71415787	25922409
EEDNEKQQQSDEAQV	276453	mucin-associated surface protein (MASP)	GI:71415787	25922409
EEEDNEKQQQSDEAQ	276577	mucin-associated surface protein (MASP)	GI:71415787	25922409
EEEEDNEKQQQSDEA	276616	mucin-associated surface protein (MASP)	GI:71415787	25922409
EEEEEDNEKQQQSDE	276632	mucin-associated surface protein (MASP)	GI:71415787	25922409
EEEEEEDNEKQQQSD	276639	mucin-associated surface protein (MASP)	GI:71415787	25922409
EKQQQSDEAQVQQHQ	281575	mucin-associated surface protein (MASP)	GI:71415787	25922409
KQQQSDEAQVQQHQQ	322514	mucin-associated surface protein (MASP)	GI:71415787	25922409
NEKQQQSDEAQVQQH	342404	mucin-associated surface protein (MASP)	GI:71415787	25922409
QQQSDEAQVQQHQQH	363387	mucin-associated surface protein (MASP)	GI:71415787	25922409
QQSDEAQVQQHQQHE	363451	mucin-associated surface protein (MASP)	GI:71415787	25922409
QSDEAQVQQHQQHEH	364194	mucin-associated surface protein (MASP)	GI:71415787	25922409
SDEAQVQQHQQHEHP	376528	mucin-associated surface protein (MASP)	GI:71415787	25922409
AAMKTTTATTGDSDG	246125	mucin-associated surface protein (MASP)	GI:71416395	25922409
AQSEADADDDDPQRP	256567	mucin-associated surface protein (MASP)	GI:71417718	25922409
EADADDDDPQRPNPE	273853	mucin-associated surface protein (MASP)	GI:71417718	25922409
GAQSEADADDDDPQR	294081	mucin-associated surface protein (MASP)	GI:71417718	25922409
GGAQSEADADDDDPQ	296994	mucin-associated surface protein (MASP)	GI:71417718	25922409
GSGGAQSEADADDDD	304001	mucin-associated surface protein (MASP)	GI:71417718	25922409
QSEADADDDDPQRPN	364220	mucin-associated surface protein (MASP)	GI:71417718	25922409
SEADADDDDPQRPNP	377238	mucin-associated surface protein (MASP)	GI:71417718	25922409
SGGAQSEADADDDDP	379030	mucin-associated surface protein (MASP)	GI:71417718	25922409
ERPVEATATKNTTAT	285538	mucin-associated surface protein (MASP)	GI:71418732	25922409
RPVEATATKNTTATT	371387	mucin-associated surface protein (MASP)	GI:71418732	25922409
AMKNTTATTGDSDSS	254278	mucin-associated surface protein (MASP)	GI:71420079	25922409
ATAMKNTTATTGDSD	258821	mucin-associated surface protein (MASP)	GI:71420079	25922409
EATAMKNTTATTGDS	274826	mucin-associated surface protein (MASP)	GI:71420079	25922409
ETPVEATAMKNTTAT	287517	mucin-associated surface protein (MASP)	GI:71420079	25922409
KETPVEATAMKNTTA	318452	mucin-associated surface protein (MASP)	GI:71420079	25922409
MKNTTATTGDSDSST	338915	mucin-associated surface protein (MASP)	GI:71420079	25922409
PVEATAMKNTTATTG	357758	mucin-associated surface protein (MASP)	GI:71420079	25922409
TAMKNTTATTGDSDS	390678	mucin-associated surface protein (MASP)	GI:71420079	25922409
TPVEATAMKNTTATT	397832	mucin-associated surface protein (MASP)	GI:71420079	25922409
TTATTGDSDSSTAVF	400162	mucin-associated surface protein (MASP)	GI:71420079	25922409
VEATAMKNTTATTGD	404476	mucin-associated surface protein (MASP)	GI:71420079	25922409
GQHRHDTDTEDSTKN	302592	mucin-associated surface protein (MASP)	GI:71421221	25922409
HRHDTDTEDSTKNAA	309591	mucin-associated surface protein (MASP)	GI:71421221	25922409
QGQHRHDTDTEDSTK	360384	mucin-associated surface protein (MASP)	GI:71421221	25922409
QHRHDTDTEDSTKNA	360722	mucin-associated surface protein (MASP)	GI:71421221	25922409
RHDTDTEDSTKNAAA	368771	mucin-associated surface protein (MASP)	GI:71421221	25922409
DDDDEEDDSDEAEAQ	265484	mucin-associated surface protein (MASP)	GI:71422119	25922409
DDDEEDDSDEAEAQE	265508	mucin-associated surface protein (MASP)	GI:71422119	25922409
DDEEDDSDEAEAQEG	265589	mucin-associated surface protein (MASP)	GI:71422119	25922409
EDDDDEEDDSDEAEA	275284	mucin-associated surface protein (MASP)	GI:71422119	25922409
EEDDDDEEDDSDEAE	276355	mucin-associated surface protein (MASP)	GI:71422119	25922409
EEEDDDDEEDDSDEA	276537	mucin-associated surface protein (MASP)	GI:71422119	25922409
PTEEEDDDDEEDDSD	357022	mucin-associated surface protein (MASP)	GI:71422119	25922409
TEEEDDDDEEDDSDE	392370	mucin-associated surface protein (MASP)	GI:71422119	25922409
TPTEEEDDDDEEDDS	397741	mucin-associated surface protein (MASP)	GI:71422119	25922409
EEEGEDHEKQQQSDE	276849	mucin-associated surface protein (MASP)	GI:71422594	25922409
EEGEDHEKQQQSDEA	277143	mucin-associated surface protein (MASP)	GI:71422594	25922409
EGEDHEKQQQSDEAQ	278951	mucin-associated surface protein (MASP)	GI:71422594	25922409
GEDHEKQQQSDEAQV	295659	mucin-associated surface protein (MASP)	GI:71422594	25922409
ASREQDGEDTTSEGE	258348	mucin-associated surface protein (MASP)	GI:71424549	25922409
DVASREQDGEDTTSE	272722	mucin-associated surface protein (MASP)	GI:71424549	25922409
EDVASREQDGEDTTS	276047	mucin-associated surface protein (MASP)	GI:71424549	25922409
EEDVASREQDGEDTT	276486	mucin-associated surface protein (MASP)	GI:71424549	25922409
EQDGEDTTSEGEKNV	284450	mucin-associated surface protein (MASP)	GI:71424549	25922409
LPSPPEEDVASREQD	332817	mucin-associated surface protein (MASP)	GI:71424549	25922409
PEEDVASREQDGEDT	349642	mucin-associated surface protein (MASP)	GI:71424549	25922409
PPEEDVASREQDGED	353820	mucin-associated surface protein (MASP)	GI:71424549	25922409
PSPPEEDVASREQDG	356402	mucin-associated surface protein (MASP)	GI:71424549	25922409
QDGEDTTSEGEKNVP	359036	mucin-associated surface protein (MASP)	GI:71424549	25922409
REQDGEDTTSEGEKN	367544	mucin-associated surface protein (MASP)	GI:71424549	25922409
SPPEEDVASREQDGE	384028	mucin-associated surface protein (MASP)	GI:71424549	25922409
SREQDGEDTTSEGEK	385185	mucin-associated surface protein (MASP)	GI:71424549	25922409
VASREQDGEDTTSEG	403249	mucin-associated surface protein (MASP)	GI:71424549	25922409
DADEEDEGEDEEEVE	264415	mucin-associated surface protein (MASP)	GI:71649413	25922409
DKDPAADGAGTQEEK	268724	mucin-associated surface protein (MASP)	GI:71649413	25922409
DPAADGAGTQEEKQN	270146	mucin-associated surface protein (MASP)	GI:71649413	25922409
EEGNQDADEEDEGED	277227	mucin-associated surface protein (MASP)	GI:71649413	25922409
EGNQDADEEDEGEDE	279494	mucin-associated surface protein (MASP)	GI:71649413	25922409
ESTVMKTTTATTGDS	286741	mucin-associated surface protein (MASP)	GI:71649413	25922409
ETPVESTVMKTTTAT	287528	mucin-associated surface protein (MASP)	GI:71649413	25922409
GDKDPAADGAGTQEE	295019	mucin-associated surface protein (MASP)	GI:71649413	25922409
GNQDADEEDEGEDEE	301536	mucin-associated surface protein (MASP)	GI:71649413	25922409
KDPAADGAGTQEEKQ	317165	mucin-associated surface protein (MASP)	GI:71649413	25922409
KETPVESTVMKTTTA	318462	mucin-associated surface protein (MASP)	GI:71649413	25922409
NEEGNQDADEEDEGE	342196	mucin-associated surface protein (MASP)	GI:71649413	25922409
NQDADEEDEGEDEEE	345551	mucin-associated surface protein (MASP)	GI:71649413	25922409
PAADGAGTQEEKQNE	347951	mucin-associated surface protein (MASP)	GI:71649413	25922409
PVESTVMKTTTATTG	357798	mucin-associated surface protein (MASP)	GI:71649413	25922409
QDADEEDEGEDEEEV	358948	mucin-associated surface protein (MASP)	GI:71649413	25922409
STVMKTTTATTGDSD	388665	mucin-associated surface protein (MASP)	GI:71649413	25922409
TATTGDSDGSTAVSH	391251	mucin-associated surface protein (MASP)	GI:71649413	25922409
TGDKDPAADGAGTQE	393473	mucin-associated surface protein (MASP)	GI:71649413	25922409
TPVESTVMKTTTATT	397844	mucin-associated surface protein (MASP)	GI:71649413	25922409
TTATTGDSDGSTAVS	400159	mucin-associated surface protein (MASP)	GI:71649413	25922409
TTTATTGDSDGSTAV	401108	mucin-associated surface protein (MASP)	GI:71649413	25922409
TVMKTTTATTGDSDG	401807	mucin-associated surface protein (MASP)	GI:71649413	25922409
VESTVMKTTTATTGD	405151	mucin-associated surface protein (MASP)	GI:71649413	25922409
VMKTTTATTGDSDGS	408688	mucin-associated surface protein (MASP)	GI:71649413	25922409
AGKSSEEGEIDDDSD	250737	mucin-associated surface protein (MASP)	GI:71649619	25922409
DDDSDVQNEIKVLDD	265560	mucin-associated surface protein (MASP)	GI:71649619	25922409
DDSDVQNEIKVLDDG	265964	mucin-associated surface protein (MASP)	GI:71649619	25922409
EEGEIDDDSDVQNEI	277161	mucin-associated surface protein (MASP)	GI:71649619	25922409
EGEIDDDSDVQNEIK	279007	mucin-associated surface protein (MASP)	GI:71649619	25922409
EIDDDSDVQNEIKVL	280264	mucin-associated surface protein (MASP)	GI:71649619	25922409
GEIDDDSDVQNEIKV	295998	mucin-associated surface protein (MASP)	GI:71649619	25922409
GKSSEEGEIDDDSDV	300114	mucin-associated surface protein (MASP)	GI:71649619	25922409
IDDDSDVQNEIKVLD	311218	mucin-associated surface protein (MASP)	GI:71649619	25922409
KSSEEGEIDDDSDVQ	323565	mucin-associated surface protein (MASP)	GI:71649619	25922409
SEEGEIDDDSDVQNE	377449	mucin-associated surface protein (MASP)	GI:71649619	25922409
SSEEGEIDDDSDVQN	386045	mucin-associated surface protein (MASP)	GI:71649619	25922409
ADSENSKTGCGEEAS	247931	mucin-associated surface protein (MASP)	GI:71649702	25922409
AVSSVVPSLPADSEN	261003	mucin-associated surface protein (MASP)	GI:71649702	25922409
DSENSKTGCGEEASD	271389	mucin-associated surface protein (MASP)	GI:71649702	25922409
LPADSENSKTGCGEE	332157	mucin-associated surface protein (MASP)	GI:71649702	25922409
PADSENSKTGCGEEA	348167	mucin-associated surface protein (MASP)	GI:71649702	25922409
PSLPADSENSKTGCG	356238	mucin-associated surface protein (MASP)	GI:71649702	25922409
SAVSSVVPSLPADSE	376144	mucin-associated surface protein (MASP)	GI:71649702	25922409
SLPADSENSKTGCGE	382095	mucin-associated surface protein (MASP)	GI:71649702	25922409
SSVVPSLPADSENSK	387477	mucin-associated surface protein (MASP)	GI:71649702	25922409
SVVPSLPADSENSKT	389616	mucin-associated surface protein (MASP)	GI:71649702	25922409
VPSLPADSENSKTGC	409756	mucin-associated surface protein (MASP)	GI:71649702	25922409
VSSVVPSLPADSENS	411746	mucin-associated surface protein (MASP)	GI:71649702	25922409
VVPSLPADSENSKTG	413199	mucin-associated surface protein (MASP)	GI:71649702	25922409
ENLDGDEEEGDVSQD	283468	mucin-associated surface protein (MASP)	GI:71649789	25922409
GENLDGDEEEGDVSQ	296218	mucin-associated surface protein (MASP)	GI:71649789	25922409
GTGENLDGDEEEGDV	305280	mucin-associated surface protein (MASP)	GI:71649789	25922409
INGTGENLDGDEEEG	313374	mucin-associated surface protein (MASP)	GI:71649789	25922409
NGTGENLDGDEEEGD	343417	mucin-associated surface protein (MASP)	GI:71649789	25922409
PTINGTGENLDGDEE	357173	mucin-associated surface protein (MASP)	GI:71649789	25922409
TGENLDGDEEEGDVS	393585	mucin-associated surface protein (MASP)	GI:71649789	25922409
TINGTGENLDGDEEE	394652	mucin-associated surface protein (MASP)	GI:71649789	25922409
DPAADGAETREEKKN	270142	mucin-associated surface protein (MASP)	GI:71650920	25922409
GTPNNDPAADGAETR	305582	mucin-associated surface protein (MASP)	GI:71650920	25922409
NDPAADGAETREEKK	341835	mucin-associated surface protein (MASP)	GI:71650920	25922409
NNDPAADGAETREEK	344786	mucin-associated surface protein (MASP)	GI:71650920	25922409
PAADGAETREEKKNE	347947	mucin-associated surface protein (MASP)	GI:71650920	25922409
PNNDPAADGAETREE	353440	mucin-associated surface protein (MASP)	GI:71650920	25922409
TPNNDPAADGAETRE	397415	mucin-associated surface protein (MASP)	GI:71650920	25922409
DDDDDDEPEEEKEKS	265471	mucin-associated surface protein (MASP)	GI:71652723	25922409
DEKEDNDDDDDDEPE	266573	mucin-associated surface protein (MASP)	GI:71652723	25922409
DEVEEDEKEDNDDDD	266958	mucin-associated surface protein (MASP)	GI:71652723	25922409
DNDDDDDDEPEEEKE	269797	mucin-associated surface protein (MASP)	GI:71652723	25922409
EDEKEDNDDDDDDEP	275432	mucin-associated surface protein (MASP)	GI:71652723	25922409
EDNDDDDDDEPEEEK	275780	mucin-associated surface protein (MASP)	GI:71652723	25922409
EEDEKEDNDDDDDDE	276399	mucin-associated surface protein (MASP)	GI:71652723	25922409
EKEDNDDDDDDEPEE	280824	mucin-associated surface protein (MASP)	GI:71652723	25922409
EVEEDEKEDNDDDDD	287976	mucin-associated surface protein (MASP)	GI:71652723	25922409
KEDNDDDDDDEPEEE	317503	mucin-associated surface protein (MASP)	GI:71652723	25922409
NDDDDDDEPEEEKEK	341620	mucin-associated surface protein (MASP)	GI:71652723	25922409
VEEDEKEDNDDDDDD	404591	mucin-associated surface protein (MASP)	GI:71652723	25922409
DEEEEEDEEEEEDEE	266327	mucin-associated surface protein (MASP)	GI:71652729	25922409
DEEEEEDEEEEGEEV	266328	mucin-associated surface protein (MASP)	GI:71652729	25922409
DEEKEEDEEEEEDEE	266374	mucin-associated surface protein (MASP)	GI:71652729	25922409
DEELKDEEKEEDEEE	266379	mucin-associated surface protein (MASP)	GI:71652729	25922409
EDEEEEEDEEEEEDE	275388	mucin-associated surface protein (MASP)	GI:71652729	25922409
EDEEEEEDEEEEGEE	275389	mucin-associated surface protein (MASP)	GI:71652729	25922409
EEDEEEEEDEEEEED	276385	mucin-associated surface protein (MASP)	GI:71652729	25922409
EEDEEEEEDEEEEGE	276386	mucin-associated surface protein (MASP)	GI:71652729	25922409
EEEDEEEEEDEEEEE	276553	mucin-associated surface protein (MASP)	GI:71652729	25922409
EEEDEEEEEDEEEEG	276554	mucin-associated surface protein (MASP)	GI:71652729	25922409
EEEEDEEEEEDEEEE	276603	mucin-associated surface protein (MASP)	GI:71652729	25922409
EEEEEDEEEEEDEEE	276626	mucin-associated surface protein (MASP)	GI:71652729	25922409
EEEEEDEEEEGEEVE	276627	mucin-associated surface protein (MASP)	GI:71652729	25922409
EEKEEDEEEEEDEEE	277420	mucin-associated surface protein (MASP)	GI:71652729	25922409
EELKDEEKEEDEEEE	277652	mucin-associated surface protein (MASP)	GI:71652729	25922409
EKEEDEEEEEDEEEE	280829	mucin-associated surface protein (MASP)	GI:71652729	25922409
ELKDEEKEEDEEEEE	282229	mucin-associated surface protein (MASP)	GI:71652729	25922409
KDEEKEEDEEEEEDE	316936	mucin-associated surface protein (MASP)	GI:71652729	25922409
KEEDEEEEEDEEEEE	317553	mucin-associated surface protein (MASP)	GI:71652729	25922409
LKDEEKEEDEEEEED	329440	mucin-associated surface protein (MASP)	GI:71652729	25922409
NDEELKDEEKEEDEE	341664	mucin-associated surface protein (MASP)	GI:71652729	25922409
APIEATATKTTTATT	255422	mucin-associated surface protein (MASP)	GI:71653042	25922409
ATATKTTTATTGDSD	258898	mucin-associated surface protein (MASP)	GI:71653042	25922409
ATKTTTATTGDSDGS	259298	mucin-associated surface protein (MASP)	GI:71653042	25922409
EAPIEATATKTTTAT	274538	mucin-associated surface protein (MASP)	GI:71653042	25922409
EATATKTTTATTGDS	274836	mucin-associated surface protein (MASP)	GI:71653042	25922409
IEATATKTTTATTGD	311450	mucin-associated surface protein (MASP)	GI:71653042	25922409
KEAPIEATATKTTTA	317429	mucin-associated surface protein (MASP)	GI:71653042	25922409
PIEATATKTTTATTG	351500	mucin-associated surface protein (MASP)	GI:71653042	25922409
TATKTTTATTGDSDG	391174	mucin-associated surface protein (MASP)	GI:71653042	25922409
TKTTTATTGDSDGST	395399	mucin-associated surface protein (MASP)	GI:71653042	25922409
AEEEEDEDDEEEEEE	248477	mucin-associated surface protein (MASP)	GI:71653094	25922409
AMKNTTATGDSDGST	254277	mucin-associated surface protein (MASP)	GI:71653094	25922409
ATAMKNTTATGDSDG	258820	mucin-associated surface protein (MASP)	GI:71653094	25922409
DDDPAADGAGTAEGK	265548	mucin-associated surface protein (MASP)	GI:71653094	25922409
DDPAADGAGTAEGKQ	265883	mucin-associated surface protein (MASP)	GI:71653094	25922409
DEAEEEEDEDDEEEE	266160	mucin-associated surface protein (MASP)	GI:71653094	25922409
DEDDEEEEEEEEEEK	266244	mucin-associated surface protein (MASP)	GI:71653094	25922409
DPAADGAGTAEGKQN	270144	mucin-associated surface protein (MASP)	GI:71653094	25922409
EAEEEEDEDDEEEEE	273973	mucin-associated surface protein (MASP)	GI:71653094	25922409
EATAMKNTTATGDSD	274825	mucin-associated surface protein (MASP)	GI:71653094	25922409
EDDEEEEEEEEEEKE	275293	mucin-associated surface protein (MASP)	GI:71653094	25922409
EDEDDEEEEEEEEEE	275367	mucin-associated surface protein (MASP)	GI:71653094	25922409
EEDEDDEEEEEEEEE	276374	mucin-associated surface protein (MASP)	GI:71653094	25922409
EEEDEDDEEEEEEEE	276546	mucin-associated surface protein (MASP)	GI:71653094	25922409
EEEEDEDDEEEEEEE	276599	mucin-associated surface protein (MASP)	GI:71653094	25922409
EKTDEAEEEEDEDDE	281757	mucin-associated surface protein (MASP)	GI:71653094	25922409
GDDDPAADGAGTAEG	294760	mucin-associated surface protein (MASP)	GI:71653094	25922409
KEKTDEAEEEEDEDD	318002	mucin-associated surface protein (MASP)	GI:71653094	25922409
KNTTATGDSDGSTAV	321632	mucin-associated surface protein (MASP)	GI:71653094	25922409
KTDEAEEEEDEDDEE	323833	mucin-associated surface protein (MASP)	GI:71653094	25922409
MKNTTATGDSDGSTA	338913	mucin-associated surface protein (MASP)	GI:71653094	25922409
NPNSTQTTGDDDPAA	345364	mucin-associated surface protein (MASP)	GI:71653094	25922409
NSTQTTGDDDPAADG	346587	mucin-associated surface protein (MASP)	GI:71653094	25922409
PAADGAGTAEGKQNE	347949	mucin-associated surface protein (MASP)	GI:71653094	25922409
PNSTQTTGDDDPAAD	353544	mucin-associated surface protein (MASP)	GI:71653094	25922409
QKEKTDEAEEEEDED	361086	mucin-associated surface protein (MASP)	GI:71653094	25922409
QTTGDDDPAADGAGT	365112	mucin-associated surface protein (MASP)	GI:71653094	25922409
STQTTGDDDPAADGA	388335	mucin-associated surface protein (MASP)	GI:71653094	25922409
TAMKNTTATGDSDGS	390677	mucin-associated surface protein (MASP)	GI:71653094	25922409
TDEAEEEEDEDDEEE	391680	mucin-associated surface protein (MASP)	GI:71653094	25922409
TGDDDPAADGAGTAE	393452	mucin-associated surface protein (MASP)	GI:71653094	25922409
TQTTGDDDPAADGAG	398341	mucin-associated surface protein (MASP)	GI:71653094	25922409
TTGDDDPAADGAGTA	400358	mucin-associated surface protein (MASP)	GI:71653094	25922409
VEATAMKNTTATGDS	404475	mucin-associated surface protein (MASP)	GI:71653094	25922409
AMKTTTATTGDSDGS	254290	mucin-associated surface protein (MASP)	GI:71654467	25922409
DDDPAADVAGTAEGK	265551	mucin-associated surface protein (MASP)	GI:71654467	25922409
DDPAADVAGTAEGKQ	265887	mucin-associated surface protein (MASP)	GI:71654467	25922409
ESTAMKTTTATTGDS	286679	mucin-associated surface protein (MASP)	GI:71654467	25922409
ETPVESTAMKTTTAT	287526	mucin-associated surface protein (MASP)	GI:71654467	25922409
GDDDPAADVAGTAEG	294762	mucin-associated surface protein (MASP)	GI:71654467	25922409
KETPVESTAMKTTTA	318460	mucin-associated surface protein (MASP)	GI:71654467	25922409
KTTTATTGDSDGSTA	324309	mucin-associated surface protein (MASP)	GI:71654467	25922409
MKTTTATTGDSDGST	338971	mucin-associated surface protein (MASP)	GI:71654467	25922409
NSTPTTGDDDPAADV	346582	mucin-associated surface protein (MASP)	GI:71654467	25922409
PTTGDDDPAADVAGT	357529	mucin-associated surface protein (MASP)	GI:71654467	25922409
PVESTAMKTTTATTG	357796	mucin-associated surface protein (MASP)	GI:71654467	25922409
STAMKTTTATTGDSD	387612	mucin-associated surface protein (MASP)	GI:71654467	25922409
STPTTGDDDPAADVA	388283	mucin-associated surface protein (MASP)	GI:71654467	25922409
TAMKTTTATTGDSDG	390681	mucin-associated surface protein (MASP)	GI:71654467	25922409
TATTGDSDGSTAISH	391248	mucin-associated surface protein (MASP)	GI:71654467	25922409
TGDDDPAADVAGTAE	393454	mucin-associated surface protein (MASP)	GI:71654467	25922409
TPTTGDDDPAADVAG	397799	mucin-associated surface protein (MASP)	GI:71654467	25922409
TPVESTAMKTTTATT	397842	mucin-associated surface protein (MASP)	GI:71654467	25922409
TTATTGDSDGSTAIS	400156	mucin-associated surface protein (MASP)	GI:71654467	25922409
TTGDDDPAADVAGTA	400360	mucin-associated surface protein (MASP)	GI:71654467	25922409
TTTATTGDSDGSTAI	401107	mucin-associated surface protein (MASP)	GI:71654467	25922409
VESTAMKTTTATTGD	405147	mucin-associated surface protein (MASP)	GI:71654467	25922409
DETQVQQHQRHEHPA	266942	mucin-associated surface protein (MASP)	GI:71654500	25922409
DHEKQQQSDETQVQQ	268295	mucin-associated surface protein (MASP)	GI:71654500	25922409
DQTSAAAAANDSSPA	270777	mucin-associated surface protein (MASP)	GI:71654500	25922409
EDHEKQQQSDETQVQ	275605	mucin-associated surface protein (MASP)	GI:71654500	25922409
EEDHEKQQQSDETQV	276426	mucin-associated surface protein (MASP)	GI:71654500	25922409
EEEDHEKQQQSDETQ	276569	mucin-associated surface protein (MASP)	GI:71654500	25922409
EEEEDHEKQQQSDET	276613	mucin-associated surface protein (MASP)	GI:71654500	25922409
EKQQQSDETQVQQHQ	281576	mucin-associated surface protein (MASP)	GI:71654500	25922409
HEKQQQSDETQVQQH	307940	mucin-associated surface protein (MASP)	GI:71654500	25922409
KEEEEEEDHEKQQQS	317573	mucin-associated surface protein (MASP)	GI:71654500	25922409
KQQQSDETQVQQHQR	322517	mucin-associated surface protein (MASP)	GI:71654500	25922409
QQQSDETQVQQHQRH	363390	mucin-associated surface protein (MASP)	GI:71654500	25922409
QQSDETQVQQHQRHE	363454	mucin-associated surface protein (MASP)	GI:71654500	25922409
QSDETQVQQHQRHEH	364197	mucin-associated surface protein (MASP)	GI:71654500	25922409
QTSAAAAANDSSPAE	365060	mucin-associated surface protein (MASP)	GI:71654500	25922409
SDETQVQQHQRHEHP	376582	mucin-associated surface protein (MASP)	GI:71654500	25922409
TSAAAAANDSSPAEG	398908	mucin-associated surface protein (MASP)	GI:71654500	25922409
EEGEEEDHEKQQQSD	277146	mucin-associated surface protein (MASP)	GI:71654504	25922409
EGEEEDHEKQQQSDE	278958	mucin-associated surface protein (MASP)	GI:71654504	25922409
GEEEDHEKQQQSDET	295718	mucin-associated surface protein (MASP)	GI:71654504	25922409
KQQQSDETQVQQHQQ	322516	mucin-associated surface protein (MASP)	GI:71654504	25922409
QQQSDETQVQQHQQH	363389	mucin-associated surface protein (MASP)	GI:71654504	25922409
QQSDETQVQQHQQHE	363453	mucin-associated surface protein (MASP)	GI:71654504	25922409
ASTPKVNGRETIDPD	258601	mucin-associated surface protein (MASP)	GI:71655149	25922409
KVNGRETIDPDPQKQ	324650	mucin-associated surface protein (MASP)	GI:71655149	25922409
PKVNGRETIDPDPQK	352253	mucin-associated surface protein (MASP)	GI:71655149	25922409
STPKVNGRETIDPDP	388229	mucin-associated surface protein (MASP)	GI:71655149	25922409
TPKVNGRETIDPDPQ	397327	mucin-associated surface protein (MASP)	GI:71655149	25922409
VNGRETIDPDPQKQL	408941	mucin-associated surface protein (MASP)	GI:71655149	25922409
ATKTTTATTGDSDGG	259297	mucin-associated surface protein (MASP)	GI:71659312	25922409
KTTTATTGDSDGGTA	324308	mucin-associated surface protein (MASP)	GI:71659312	25922409
TATTGDSDGGTAVSH	391246	mucin-associated surface protein (MASP)	GI:71659312	25922409
TKTTTATTGDSDGGT	395398	mucin-associated surface protein (MASP)	GI:71659312	25922409
TTATTGDSDGGTAVS	400154	mucin-associated surface protein (MASP)	GI:71659312	25922409
TTTATTGDSDGGTAV	401105	mucin-associated surface protein (MASP)	GI:71659312	25922409
VEATATKTTTATTGD	404482	mucin-associated surface protein (MASP)	GI:71659312	25922409
AEEDDEEDKDDDVKD	248459	mucin-associated surface protein (MASP)	GI:71659352	25922409
DDDDPAADAAGTREE	265497	mucin-associated surface protein (MASP)	GI:71659352	25922409
DDDPAADAAGTREEK	265546	mucin-associated surface protein (MASP)	GI:71659352	25922409
DDEEDKDDDVKDEEE	265590	mucin-associated surface protein (MASP)	GI:71659352	25922409
DDPAADAAGTREEKQ	265881	mucin-associated surface protein (MASP)	GI:71659352	25922409
DEEDKDDDVKDEEEE	266308	mucin-associated surface protein (MASP)	GI:71659352	25922409
DPAADAAGTREEKQN	270140	mucin-associated surface protein (MASP)	GI:71659352	25922409
EDDEEDKDDDVKDEE	275292	mucin-associated surface protein (MASP)	GI:71659352	25922409
EDKDDDVKDEEEEEE	275651	mucin-associated surface protein (MASP)	GI:71659352	25922409
EEDDEEDKDDDVKDE	276358	mucin-associated surface protein (MASP)	GI:71659352	25922409
EEDKDDDVKDEEEEE	276434	mucin-associated surface protein (MASP)	GI:71659352	25922409
PDDDDPAADAAGTRE	349177	mucin-associated surface protein (MASP)	GI:71659352	25922409
QTPDDDDPAADAAGT	364975	mucin-associated surface protein (MASP)	GI:71659352	25922409
TPDDDDPAADAAGTR	397003	mucin-associated surface protein (MASP)	GI:71659352	25922409
TQTPDDDDPAADAAG	398326	mucin-associated surface protein (MASP)	GI:71659352	25922409
DNDDDDLEEAEEERS	269798	mucin-associated surface protein (MASP)	GI:71659391	25922409
EDNDDDDLEEAEEER	275781	mucin-associated surface protein (MASP)	GI:71659391	25922409
EEDNDDDDLEEAEEE	276452	mucin-associated surface protein (MASP)	GI:71659391	25922409
EEEDNDDDDLEEAEE	276576	mucin-associated surface protein (MASP)	GI:71659391	25922409
GKKEEEDNDDDDLEE	299817	mucin-associated surface protein (MASP)	GI:71659391	25922409
KEEEDNDDDDLEEAE	317566	mucin-associated surface protein (MASP)	GI:71659391	25922409
KKEEEDNDDDDLEEA	319768	mucin-associated surface protein (MASP)	GI:71659391	25922409
RVGKKEEEDNDDDDL	374136	mucin-associated surface protein (MASP)	GI:71659391	25922409
VGKKEEEDNDDDDLE	406019	mucin-associated surface protein (MASP)	GI:71659391	25922409
ADGDEEDYDVVDDDD	247601	mucin-associated surface protein (MASP)	GI:71659905	25922409
ASSEDEEEDDADGDE	258410	mucin-associated surface protein (MASP)	GI:71659905	25922409
ATAVKATTATTGESD	258909	mucin-associated surface protein (MASP)	GI:71659905	25922409
ATTATTGESDGSTAV	259767	mucin-associated surface protein (MASP)	GI:71659905	25922409
AVKATTATTGESDGS	260506	mucin-associated surface protein (MASP)	GI:71659905	25922409
DADGDEEDYDVVDDD	264425	mucin-associated surface protein (MASP)	GI:71659905	25922409
DDADGDEEDYDVVDD	265381	mucin-associated surface protein (MASP)	GI:71659905	25922409
DEEEDDADGDEEDYD	266316	mucin-associated surface protein (MASP)	GI:71659905	25922409
DGDEEDYDVVDDDDD	267336	mucin-associated surface protein (MASP)	GI:71659905	25922409
EATAVKATTATTGES	274839	mucin-associated surface protein (MASP)	GI:71659905	25922409
EDDADGDEEDYDVVD	275273	mucin-associated surface protein (MASP)	GI:71659905	25922409
EDEEEDDADGDEEDY	275383	mucin-associated surface protein (MASP)	GI:71659905	25922409
EEDDADGDEEDYDVV	276352	mucin-associated surface protein (MASP)	GI:71659905	25922409
EEEDDADGDEEDYDV	276535	mucin-associated surface protein (MASP)	GI:71659905	25922409
ETPVEATAVKATTAT	287522	mucin-associated surface protein (MASP)	GI:71659905	25922409
GDEEDYDVVDDDDDV	294826	mucin-associated surface protein (MASP)	GI:71659905	25922409
HPASSEDEEEDDADG	309240	mucin-associated surface protein (MASP)	GI:71659905	25922409
KATTATTGESDGSTA	316613	mucin-associated surface protein (MASP)	GI:71659905	25922409
PASSEDEEEDDADGD	348848	mucin-associated surface protein (MASP)	GI:71659905	25922409
PVEATAVKATTATTG	357764	mucin-associated surface protein (MASP)	GI:71659905	25922409
SEDEEEDDADGDEED	377344	mucin-associated surface protein (MASP)	GI:71659905	25922409
SSEDEEEDDADGDEE	386031	mucin-associated surface protein (MASP)	GI:71659905	25922409
TAVKATTATTGESDG	391333	mucin-associated surface protein (MASP)	GI:71659905	25922409
TPVEATAVKATTATT	397838	mucin-associated surface protein (MASP)	GI:71659905	25922409
TTATTGESDGSTAVS	400164	mucin-associated surface protein (MASP)	GI:71659905	25922409
VEATAVKATTATTGE	404485	mucin-associated surface protein (MASP)	GI:71659905	25922409
VKATTATTGESDGST	406959	mucin-associated surface protein (MASP)	GI:71659905	25922409
ADGDEEDYDVVDDLE	247602	mucin-associated surface protein (MASP)	GI:71660628	25922409
ASSEDKEEDDADGDE	258411	mucin-associated surface protein (MASP)	GI:71660628	25922409
ATAVKATTATTGDSD	258908	mucin-associated surface protein (MASP)	GI:71660628	25922409
ATTATTGDSDSSTAA	259766	mucin-associated surface protein (MASP)	GI:71660628	25922409
AVKATTATTGDSDSS	260505	mucin-associated surface protein (MASP)	GI:71660628	25922409
DADGDEEDYDVVDDL	264426	mucin-associated surface protein (MASP)	GI:71660628	25922409
DGDEEDYDVVDDLEE	267337	mucin-associated surface protein (MASP)	GI:71660628	25922409
DKEEDDADGDEEDYD	268741	mucin-associated surface protein (MASP)	GI:71660628	25922409
EATAVKATTATTGDS	274838	mucin-associated surface protein (MASP)	GI:71660628	25922409
EDKEEDDADGDEEDY	275657	mucin-associated surface protein (MASP)	GI:71660628	25922409
GDEEDYDVVDDLEEE	294827	mucin-associated surface protein (MASP)	GI:71660628	25922409
HPASSEDKEEDDADG	309241	mucin-associated surface protein (MASP)	GI:71660628	25922409
KATTATTGDSDSSTA	316612	mucin-associated surface protein (MASP)	GI:71660628	25922409
KEEDDADGDEEDYDV	317548	mucin-associated surface protein (MASP)	GI:71660628	25922409
PASSEDKEEDDADGD	348849	mucin-associated surface protein (MASP)	GI:71660628	25922409
SEDKEEDDADGDEED	377367	mucin-associated surface protein (MASP)	GI:71660628	25922409
SSEDKEEDDADGDEE	386034	mucin-associated surface protein (MASP)	GI:71660628	25922409
TAVKATTATTGDSDS	391332	mucin-associated surface protein (MASP)	GI:71660628	25922409
TTATTGDSDSSTAAS	400161	mucin-associated surface protein (MASP)	GI:71660628	25922409
VEATAVKATTATTGD	404484	mucin-associated surface protein (MASP)	GI:71660628	25922409
VKATTATTGDSDSST	406958	mucin-associated surface protein (MASP)	GI:71660628	25922409
HSHDTDTEDSTKNAA	309801	mucin-associated surface protein (MASP)	GI:71661205	25922409
QHSHDTDTEDSTKNA	360734	mucin-associated surface protein (MASP)	GI:71661205	25922409
ADGAGGGDGSAGEDL	247579	mucin-associated surface protein (MASP)	GI:71661596	25922409
VADGAGGGDGSAGED	402582	mucin-associated surface protein (MASP)	GI:71661596	25922409
DEAQVQQHQRHERPA	266203	mucin-associated surface protein (MASP)	GI:71661598	25922409
DHEKQQQSDEAQVQQ	268294	mucin-associated surface protein (MASP)	GI:71661598	25922409
EDHEKQQQSDEAQVQ	275604	mucin-associated surface protein (MASP)	GI:71661598	25922409
EEDHEKQQQSDEAQV	276425	mucin-associated surface protein (MASP)	GI:71661598	25922409
EEEDHEKQQQSDEAQ	276568	mucin-associated surface protein (MASP)	GI:71661598	25922409
EEEEDHEKQQQSDEA	276612	mucin-associated surface protein (MASP)	GI:71661598	25922409
EEEEEDHEKQQQSDE	276631	mucin-associated surface protein (MASP)	GI:71661598	25922409
EEEEEEDHEKQQQSD	276638	mucin-associated surface protein (MASP)	GI:71661598	25922409
EEEEEEEDHEKQQQS	276643	mucin-associated surface protein (MASP)	GI:71661598	25922409
HEKQQQSDEAQVQQH	307939	mucin-associated surface protein (MASP)	GI:71661598	25922409
KQQQSDEAQVQQHQR	322515	mucin-associated surface protein (MASP)	GI:71661598	25922409
QQQSDEAQVQQHQRH	363388	mucin-associated surface protein (MASP)	GI:71661598	25922409
QQSDEAQVQQHQRHE	363452	mucin-associated surface protein (MASP)	GI:71661598	25922409
QSDEAQVQQHQRHER	364195	mucin-associated surface protein (MASP)	GI:71661598	25922409
SDEAQVQQHQRHERP	376529	mucin-associated surface protein (MASP)	GI:71661598	25922409
GRHSHDTDTEDSTKN	303157	mucin-associated surface protein (MASP)	GI:71661673	25922409
QGRHSHDTDTEDSTK	360411	mucin-associated surface protein (MASP)	GI:71661673	25922409
RHSHDTDTEDSTKNA	368893	mucin-associated surface protein (MASP)	GI:71661673	25922409
TQGRHSHDTDTEDST	398025	mucin-associated surface protein (MASP)	GI:71661673	25922409
AEVDEDEDDDDDDND	249578	mucin-associated surface protein (MASP)	GI:71662435	25922409
ASREKDGEDTTSEDE	258347	mucin-associated surface protein (MASP)	GI:71662435	25922409
DAEVDEDEDDDDDDN	264548	mucin-associated surface protein (MASP)	GI:71662435	25922409
DDDDDDNDNDADGEE	265474	mucin-associated surface protein (MASP)	GI:71662435	25922409
DDDDDNDNDADGEEE	265478	mucin-associated surface protein (MASP)	GI:71662435	25922409
DDDDNDNDADGEEED	265495	mucin-associated surface protein (MASP)	GI:71662435	25922409
DDDNDNDADGEEEDN	265542	mucin-associated surface protein (MASP)	GI:71662435	25922409
DDNDNDADGEEEDNE	265848	mucin-associated surface protein (MASP)	GI:71662435	25922409
DEDDDDDDNDNDADG	266242	mucin-associated surface protein (MASP)	GI:71662435	25922409
DEDEDDDDDDNDNDA	266251	mucin-associated surface protein (MASP)	GI:71662435	25922409
DGDAEVDEDEDDDDD	267320	mucin-associated surface protein (MASP)	GI:71662435	25922409
DSVASREKDGEDTTS	271974	mucin-associated surface protein (MASP)	GI:71662435	25922409
EDDDDDDNDNDADGE	275283	mucin-associated surface protein (MASP)	GI:71662435	25922409
EDEDDDDDDNDNDAD	275366	mucin-associated surface protein (MASP)	GI:71662435	25922409
EDSVASREKDGEDTT	275959	mucin-associated surface protein (MASP)	GI:71662435	25922409
EKDGEDTTSEDEKNV	280764	mucin-associated surface protein (MASP)	GI:71662435	25922409
EVDEDEDDDDDDNDN	287932	mucin-associated surface protein (MASP)	GI:71662435	25922409
GDAEVDEDEDDDDDD	294680	mucin-associated surface protein (MASP)	GI:71662435	25922409
IDGDAEVDEDEDDDD	311254	mucin-associated surface protein (MASP)	GI:71662435	25922409
LPIDGDAEVDEDEDD	332426	mucin-associated surface protein (MASP)	GI:71662435	25922409
PEDSVASREKDGEDT	349624	mucin-associated surface protein (MASP)	GI:71662435	25922409
PIDGDAEVDEDEDDD	351486	mucin-associated surface protein (MASP)	GI:71662435	25922409
PLPIDGDAEVDEDED	352823	mucin-associated surface protein (MASP)	GI:71662435	25922409
PPEDSVASREKDGED	353817	mucin-associated surface protein (MASP)	GI:71662435	25922409
REKDGEDTTSEDEKN	367330	mucin-associated surface protein (MASP)	GI:71662435	25922409
SREKDGEDTTSEDEK	385168	mucin-associated surface protein (MASP)	GI:71662435	25922409
SVASREKDGEDTTSE	388788	mucin-associated surface protein (MASP)	GI:71662435	25922409
VASREKDGEDTTSED	403248	mucin-associated surface protein (MASP)	GI:71662435	25922409
VDEDEDDDDDDNDND	403879	mucin-associated surface protein (MASP)	GI:71662435	25922409
DEAQFQQHQQHEHPA	266199	mucin-associated surface protein (MASP)	GI:71662952	25922409
DHEKQQQSDEAQFQQ	268293	mucin-associated surface protein (MASP)	GI:71662952	25922409
EDHEKQQQSDEAQFQ	275603	mucin-associated surface protein (MASP)	GI:71662952	25922409
EEDHEKQQQSDEAQF	276424	mucin-associated surface protein (MASP)	GI:71662952	25922409
EKQQQSDEAQFQQHQ	281574	mucin-associated surface protein (MASP)	GI:71662952	25922409
HEKQQQSDEAQFQQH	307938	mucin-associated surface protein (MASP)	GI:71662952	25922409
KQQQSDEAQFQQHQQ	322513	mucin-associated surface protein (MASP)	GI:71662952	25922409
QQQSDEAQFQQHQQH	363386	mucin-associated surface protein (MASP)	GI:71662952	25922409
QQSDEAQFQQHQQHE	363450	mucin-associated surface protein (MASP)	GI:71662952	25922409
QSDEAQFQQHQQHEH	364193	mucin-associated surface protein (MASP)	GI:71662952	25922409
SDEAQFQQHQQHEHP	376527	mucin-associated surface protein (MASP)	GI:71662952	25922409
EEEEEENERQQQSDE	276717	mucin-associated surface protein (MASP)	GI:71665129	25922409
EEEEENERQQQSDET	276751	mucin-associated surface protein (MASP)	GI:71665129	25922409
EEEENERQQQSDETQ	276809	mucin-associated surface protein (MASP)	GI:71665129	25922409
EEENERQQQSDETQV	276975	mucin-associated surface protein (MASP)	GI:71665129	25922409
EENERQQQSDETQVQ	277812	mucin-associated surface protein (MASP)	GI:71665129	25922409
ENERQQQSDETQVQQ	283273	mucin-associated surface protein (MASP)	GI:71665129	25922409
ERQQQSDETQVQQQE	285586	mucin-associated surface protein (MASP)	GI:71665129	25922409
NERQQQSDETQVQQQ	342609	mucin-associated surface protein (MASP)	GI:71665129	25922409
QQQSDETQVQQQEHE	363391	mucin-associated surface protein (MASP)	GI:71665129	25922409
QQSDETQVQQQEHEH	363455	mucin-associated surface protein (MASP)	GI:71665129	25922409
QSDETQVQQQEHEHP	364198	mucin-associated surface protein (MASP)	GI:71665129	25922409
RQQQSDETQVQQQEH	371779	mucin-associated surface protein (MASP)	GI:71665129	25922409
SDETQVQQQEHEHPA	376583	mucin-associated surface protein (MASP)	GI:71665129	25922409
EPQTTIKQPGGIKTP	284237	mucin-associated surface protein (MASP)	GI:71665873	25922409
IKQPGGIKTPSSTTP	312732	mucin-associated surface protein (MASP)	GI:71665873	25922409
KQPGGIKTPSSTTPP	322461	mucin-associated surface protein (MASP)	GI:71665873	25922409
PQTTIKQPGGIKTPS	355323	mucin-associated surface protein (MASP)	GI:71665873	25922409
QTTIKQPGGIKTPSS	365120	mucin-associated surface protein (MASP)	GI:71665873	25922409
REPQTTIKQPGGIKT	367537	mucin-associated surface protein (MASP)	GI:71665873	25922409
TIKQPGGIKTPSSTT	394616	mucin-associated surface protein (MASP)	GI:71665873	25922409
TTIKQPGGIKTPSST	400481	mucin-associated surface protein (MASP)	GI:71665873	25922409
AESTVIKTTTATTGD	249434	mucin-associated surface protein (MASP)	GI:71666118	25922409
ESTVIKTTTATTGDS	286740	mucin-associated surface protein (MASP)	GI:71666118	25922409
ETPAESTVIKTTTAT	287413	mucin-associated surface protein (MASP)	GI:71666118	25922409
IKTTTATTGDSDGST	312786	mucin-associated surface protein (MASP)	GI:71666118	25922409
KETPAESTVIKTTTA	318434	mucin-associated surface protein (MASP)	GI:71666118	25922409
PAESTVIKTTTATTG	348263	mucin-associated surface protein (MASP)	GI:71666118	25922409
STVIKTTTATTGDSD	388653	mucin-associated surface protein (MASP)	GI:71666118	25922409
TPAESTVIKTTTATT	396934	mucin-associated surface protein (MASP)	GI:71666118	25922409
TVIKTTTATTGDSDG	401688	mucin-associated surface protein (MASP)	GI:71666118	25922409
VIKTTTATTGDSDGS	406707	mucin-associated surface protein (MASP)	GI:71666118	25922409
DGDNEDEEVEDEAKI	267359	mucin-associated surface protein (MASP)	GI:71666695	25922409
EDGDNEDEEVEDEAK	275511	mucin-associated surface protein (MASP)	GI:71666695	25922409
EEGERMTEKEDGDNE	277169	mucin-associated surface protein (MASP)	GI:71666695	25922409
EGERMTEKEDGDNED	279059	mucin-associated surface protein (MASP)	GI:71666695	25922409
EGTAMKTTTATTGDS	279801	mucin-associated surface protein (MASP)	GI:71666695	25922409
EKEDGDNEDEEVEDE	280819	mucin-associated surface protein (MASP)	GI:71666695	25922409
ERMTEKEDGDNEDEE	285453	mucin-associated surface protein (MASP)	GI:71666695	25922409
ETPVEGTAMKTTTAT	287525	mucin-associated surface protein (MASP)	GI:71666695	25922409
GERMTEKEDGDNEDE	296333	mucin-associated surface protein (MASP)	GI:71666695	25922409
GTAMKTTTATTGDSD	305067	mucin-associated surface protein (MASP)	GI:71666695	25922409
KEDGDNEDEEVEDEA	317491	mucin-associated surface protein (MASP)	GI:71666695	25922409
KETPVEGTAMKTTTA	318459	mucin-associated surface protein (MASP)	GI:71666695	25922409
MTEKEDGDNEDEEVE	340337	mucin-associated surface protein (MASP)	GI:71666695	25922409
PVEGTAMKTTTATTG	357773	mucin-associated surface protein (MASP)	GI:71666695	25922409
QEEGERMTEKEDGDN	359403	mucin-associated surface protein (MASP)	GI:71666695	25922409
RMTEKEDGDNEDEEV	370574	mucin-associated surface protein (MASP)	GI:71666695	25922409
TATTGDSDGSTAASH	391247	mucin-associated surface protein (MASP)	GI:71666695	25922409
TEKEDGDNEDEEVED	392642	mucin-associated surface protein (MASP)	GI:71666695	25922409
TPVEGTAMKTTTATT	397841	mucin-associated surface protein (MASP)	GI:71666695	25922409
TTATTGDSDGSTAAS	400155	mucin-associated surface protein (MASP)	GI:71666695	25922409
TTTATTGDSDGSTAA	401106	mucin-associated surface protein (MASP)	GI:71666695	25922409
VEGTAMKTTTATTGD	404773	mucin-associated surface protein (MASP)	GI:71666695	25922409
AMKTTTTTTGDSDGS	254293	mucin-associated surface protein (MASP)	GI:71666703	25922409
ATAMKTTTTTTGDSD	258825	mucin-associated surface protein (MASP)	GI:71666703	25922409
EATAMKTTTTTTGDS	274830	mucin-associated surface protein (MASP)	GI:71666703	25922409
FEATAMKTTTTTTGD	289575	mucin-associated surface protein (MASP)	GI:71666703	25922409
KTTTTTTGDSDGSTA	324325	mucin-associated surface protein (MASP)	GI:71666703	25922409
MKTTTTTTGDSDGST	338974	mucin-associated surface protein (MASP)	GI:71666703	25922409
NSTPTTGDDDPAADG	346581	mucin-associated surface protein (MASP)	GI:71666703	25922409
NTNSTPTTGDDDPAA	347018	mucin-associated surface protein (MASP)	GI:71666703	25922409
PFEATAMKTTTTTTG	350251	mucin-associated surface protein (MASP)	GI:71666703	25922409
PTTGDDDPAADGAGT	357528	mucin-associated surface protein (MASP)	GI:71666703	25922409
STPTTGDDDPAADGA	388282	mucin-associated surface protein (MASP)	GI:71666703	25922409
TAMKTTTTTTGDSDG	390682	mucin-associated surface protein (MASP)	GI:71666703	25922409
TNSTPTTGDDDPAAD	396787	mucin-associated surface protein (MASP)	GI:71666703	25922409
TPFEATAMKTTTTTT	397109	mucin-associated surface protein (MASP)	GI:71666703	25922409
TPTTGDDDPAADGAG	397798	mucin-associated surface protein (MASP)	GI:71666703	25922409
TTTTTTGDSDGSTAV	401274	mucin-associated surface protein (MASP)	GI:71666703	25922409
AMKTTAATTGDSDGS	254288	mucin-associated surface protein (MASP)	GI:71666911	25922409
ATAMKTTAATTGDSD	258822	mucin-associated surface protein (MASP)	GI:71666911	25922409
EATAMKTTAATTGDS	274827	mucin-associated surface protein (MASP)	GI:71666911	25922409
MKTTAATTGDSDGST	338967	mucin-associated surface protein (MASP)	GI:71666911	25922409
TAMKTTAATTGDSDG	390679	mucin-associated surface protein (MASP)	GI:71666911	25922409
VEATAMKTTAATTGD	404477	mucin-associated surface protein (MASP)	GI:71666911	25922409
DDDEDEEENEEDAEM	265507	mucin-associated surface protein (MASP)	GI:71667081	25922409
DDEDEEENEEDAEMS	265585	mucin-associated surface protein (MASP)	GI:71667081	25922409
EDDDEDEEENEEDAE	275288	mucin-associated surface protein (MASP)	GI:71667081	25922409
EGEIMTENEDDDEDE	279010	mucin-associated surface protein (MASP)	GI:71667081	25922409
EIMTENEDDDEDEEE	280422	mucin-associated surface protein (MASP)	GI:71667081	25922409
ENEDDDEDEEENEED	283193	mucin-associated surface protein (MASP)	GI:71667081	25922409
GEIMTENEDDDEDEE	296009	mucin-associated surface protein (MASP)	GI:71667081	25922409
IMTENEDDDEDEEEN	313291	mucin-associated surface protein (MASP)	GI:71667081	25922409
MTENEDDDEDEEENE	340342	mucin-associated surface protein (MASP)	GI:71667081	25922409
NEDDDEDEEENEEDA	342117	mucin-associated surface protein (MASP)	GI:71667081	25922409
QEGEIMTENEDDDED	359492	mucin-associated surface protein (MASP)	GI:71667081	25922409
TENEDDDEDEEENEE	392785	mucin-associated surface protein (MASP)	GI:71667081	25922409
AATVIKTTTAATGDS	246973	mucin-associated surface protein (MASP)	GI:71667374	25922409
ATVIKTTTAATGDSD	259928	mucin-associated surface protein (MASP)	GI:71667374	25922409
ETPVAATVIKTTTAA	287510	mucin-associated surface protein (MASP)	GI:71667374	25922409
IKTTTAATGDSDGST	312784	mucin-associated surface protein (MASP)	GI:71667374	25922409
KETPVAATVIKTTTA	318448	mucin-associated surface protein (MASP)	GI:71667374	25922409
KTTTAATGDSDGSTA	324305	mucin-associated surface protein (MASP)	GI:71667374	25922409
PVAATVIKTTTAATG	357660	mucin-associated surface protein (MASP)	GI:71667374	25922409
TPVAATVIKTTTAAT	397816	mucin-associated surface protein (MASP)	GI:71667374	25922409
TTAATGDSDGSTAVP	400055	mucin-associated surface protein (MASP)	GI:71667374	25922409
TTTAATGDSDGSTAV	401091	mucin-associated surface protein (MASP)	GI:71667374	25922409
TVIKTTTAATGDSDG	401686	mucin-associated surface protein (MASP)	GI:71667374	25922409
VAATVIKTTTAATGD	402545	mucin-associated surface protein (MASP)	GI:71667374	25922409
VIKTTTAATGDSDGS	406705	mucin-associated surface protein (MASP)	GI:71667374	25922409
ATATKTTTATTGNSD	258899	mucin-associated surface protein (MASP)	GI:71667400	25922409
ATKTTTATTGNSDGG	259299	mucin-associated surface protein (MASP)	GI:71667400	25922409
EATATKTTTATTGNS	274837	mucin-associated surface protein (MASP)	GI:71667400	25922409
ETPVEATATKTTTAT	287521	mucin-associated surface protein (MASP)	GI:71667400	25922409
KETPVEATATKTTTA	318455	mucin-associated surface protein (MASP)	GI:71667400	25922409
KTTTATTGNSDGGTA	324312	mucin-associated surface protein (MASP)	GI:71667400	25922409
PVEATATKTTTATTG	357763	mucin-associated surface protein (MASP)	GI:71667400	25922409
TATKTTTATTGNSDG	391175	mucin-associated surface protein (MASP)	GI:71667400	25922409
TATTGNSDGGTAVSH	391258	mucin-associated surface protein (MASP)	GI:71667400	25922409
TKTTTATTGNSDGGT	395400	mucin-associated surface protein (MASP)	GI:71667400	25922409
TPVEATATKTTTATT	397837	mucin-associated surface protein (MASP)	GI:71667400	25922409
TTATTGNSDGGTAVS	400165	mucin-associated surface protein (MASP)	GI:71667400	25922409
TTTATTGNSDGGTAV	401111	mucin-associated surface protein (MASP)	GI:71667400	25922409
VEATATKTTTATTGN	404483	mucin-associated surface protein (MASP)	GI:71667400	25922409
EEEEEEEEGSDEEDQ	276675	mucin-associated surface protein (MASP)	GI:71667589	25922409
EEEEEEEGSDEEDQD	276684	mucin-associated surface protein (MASP)	GI:71667589	25922409
EEEEEEGSDEEDQDE	276702	mucin-associated surface protein (MASP)	GI:71667589	25922409
EEEEEGSDEEDQDER	276731	mucin-associated surface protein (MASP)	GI:71667589	25922409
AGSDEEDQDEDEDEG	251068	mucin-associated surface protein (MASP)	GI:71668389	25922409
EAGSDEEDQDEDEDE	274199	mucin-associated surface protein (MASP)	GI:71668389	25922409
EEAGSDEEDQDEDED	276202	mucin-associated surface protein (MASP)	GI:71668389	25922409
EEEAGSDEEDQDEDE	276522	mucin-associated surface protein (MASP)	GI:71668389	25922409
GSDEEDQDEDEDEGI	303740	mucin-associated surface protein (MASP)	GI:71668389	25922409
KEEEAGSDEEDQDED	317563	mucin-associated surface protein (MASP)	GI:71668389	25922409
LKEEEAGSDEEDQDE	329485	mucin-associated surface protein (MASP)	GI:71668389	25922409
SDEEDQDEDEDEGIT	376535	mucin-associated surface protein (MASP)	GI:71668389	25922409
AGIKTTTATTGDSDG	250657	mucin-associated surface protein (MASP)	GI:71668513	25922409
ERTLQVAGIKTTTAT	285750	mucin-associated surface protein (MASP)	GI:71668513	25922409
GIKTTTATTGDSDGV	299221	mucin-associated surface protein (MASP)	GI:71668513	25922409
IKTTTATTGDSDGVK	312787	mucin-associated surface protein (MASP)	GI:71668513	25922409
KERTLQVAGIKTTTA	318307	mucin-associated surface protein (MASP)	GI:71668513	25922409
KTTTATTGDSDGVKA	324310	mucin-associated surface protein (MASP)	GI:71668513	25922409
LQVAGIKTTTATTGD	333603	mucin-associated surface protein (MASP)	GI:71668513	25922409
QVAGIKTTTATTGDS	365196	mucin-associated surface protein (MASP)	GI:71668513	25922409
RTLQVAGIKTTTATT	373701	mucin-associated surface protein (MASP)	GI:71668513	25922409
TATTGDSDGVKATSP	391252	mucin-associated surface protein (MASP)	GI:71668513	25922409
TLQVAGIKTTTATTG	396003	mucin-associated surface protein (MASP)	GI:71668513	25922409
TTATTGDSDGVKATS	400160	mucin-associated surface protein (MASP)	GI:71668513	25922409
TTTATTGDSDGVKAT	401109	mucin-associated surface protein (MASP)	GI:71668513	25922409
VAGIKTTTATTGDSD	402786	mucin-associated surface protein (MASP)	GI:71668513	25922409
ADGVGGGDGSAGEDL	247679	mucin-associated surface protein (MASP)	GI:71668522	25922409
AKQSEREDDEENDEE	252728	mucin-associated surface protein (MASP)	GI:71668522	25922409
ATKNTTATTGDSDGS	259281	mucin-associated surface protein (MASP)	GI:71668522	25922409
DGVGGGDGSAGEDLL	268199	mucin-associated surface protein (MASP)	GI:71668522	25922409
EDDEENDEEEDGSEE	275294	mucin-associated surface protein (MASP)	GI:71668522	25922409
EREDDEENDEEEDGS	285122	mucin-associated surface protein (MASP)	GI:71668522	25922409
ETPLEATATKNTTAT	287457	mucin-associated surface protein (MASP)	GI:71668522	25922409
GIAADGVGGGDGSAG	299043	mucin-associated surface protein (MASP)	GI:71668522	25922409
GVGGGDGSAGEDLLL	306280	mucin-associated surface protein (MASP)	GI:71668522	25922409
IAADGVGGGDGSAGE	310702	mucin-associated surface protein (MASP)	GI:71668522	25922409
KETPLEATATKNTTA	318443	mucin-associated surface protein (MASP)	GI:71668522	25922409
KQSEREDDEENDEEE	322571	mucin-associated surface protein (MASP)	GI:71668522	25922409
KSTQTTGDDDPAADG	323644	mucin-associated surface protein (MASP)	GI:71668522	25922409
LEATATKNTTATTGD	326794	mucin-associated surface protein (MASP)	GI:71668522	25922409
NPKSTQTTGDDDPAA	345312	mucin-associated surface protein (MASP)	GI:71668522	25922409
PKSTQTTGDDDPAAD	352209	mucin-associated surface protein (MASP)	GI:71668522	25922409
PLEATATKNTTATTG	352377	mucin-associated surface protein (MASP)	GI:71668522	25922409
QSEREDDEENDEEED	364261	mucin-associated surface protein (MASP)	GI:71668522	25922409
REDDEENDEEEDGSE	367053	mucin-associated surface protein (MASP)	GI:71668522	25922409
SEREDDEENDEEEDG	378008	mucin-associated surface protein (MASP)	GI:71668522	25922409
TATKNTTATTGDSDG	391172	mucin-associated surface protein (MASP)	GI:71668522	25922409
TKNTTATTGDSDGST	395213	mucin-associated surface protein (MASP)	GI:71668522	25922409
TPLEATATKNTTATT	397343	mucin-associated surface protein (MASP)	GI:71668522	25922409
DAENPGGEVFNDNKKGLSRV	226835	mucin-associated surface protein (MASP)	GI:71667648	24793944
DEDEEEMDDDEVQPM	266256	nucleolar RNA-binding protein	GI:71650540	25922409
DEEEDEEEDEEDYEE	266320	nucleolar RNA-binding protein	GI:71650540	25922409
DKEEEEEDEEEDEEE	268744	nucleolar RNA-binding protein	GI:71650540	25922409
EDEDEEEMDDDEVQP	275371	nucleolar RNA-binding protein	GI:71650540	25922409
EDEEEDEEEDEEDYE	275385	nucleolar RNA-binding protein	GI:71650540	25922409
EDEEEMDDDEVQPMK	275399	nucleolar RNA-binding protein	GI:71650540	25922409
EEDEDEEEMDDDEVQ	276377	nucleolar RNA-binding protein	GI:71650540	25922409
EEDEEEDEEDYEEED	276381	nucleolar RNA-binding protein	GI:71650540	25922409
EEDEEEDEEEDEEDY	276382	nucleolar RNA-binding protein	GI:71650540	25922409
EEEDEDEEEMDDDEV	276548	nucleolar RNA-binding protein	GI:71650540	25922409
EEEDEEEDEEDYEEE	276551	nucleolar RNA-binding protein	GI:71650540	25922409
EEEDEEEDEEEDEED	276552	nucleolar RNA-binding protein	GI:71650540	25922409
EEEEDEDEEEMDDDE	276600	nucleolar RNA-binding protein	GI:71650540	25922409
EEEEDEEEDEEEDEE	276602	nucleolar RNA-binding protein	GI:71650540	25922409
EEEEEDEEEDEEEDE	276625	nucleolar RNA-binding protein	GI:71650540	25922409
KEEEEEDEEEDEEED	317570	nucleolar RNA-binding protein	GI:71650540	25922409
AEAEKQRAAAATKAV	248180	R27-2 protein	GI:71662409	25922409
AEKQRAAAATKAVET	248893	R27-2 protein	GI:71662409	25922409
AEKQRAAEATKAVET	248895	R27-2 protein	GI:71662409	25922409
ATKAVETEKQKAAEA	259247	R27-2 protein	GI:71662409	25922409
ATKAVETEKRKAAEA	259249	R27-2 protein	GI:71662409	25922409
ATKDVETEKQKAAEA	259252	R27-2 protein	GI:71662409	25922409
AVETEKRKAAEATKI	260288	R27-2 protein	GI:71662409	25922409
AVETEKRKAAEATKV	260289	R27-2 protein	GI:71662409	25922409
EAEKQRAAAATKAVE	274024	R27-2 protein	GI:71662409	25922409
EKQRAAAATKAVETE	281579	R27-2 protein	GI:71662409	25922409
EKRKAAEATKIAEAE	281621	R27-2 protein	GI:71662409	25922409
ETEKRKAAEATKIAE	287058	R27-2 protein	GI:71662409	25922409
ETEKRKAAEATKVAE	287059	R27-2 protein	GI:71662409	25922409
KAAEATKIAEAEKRK	315897	R27-2 protein	GI:71662409	25922409
KAVETEKRKAAEATK	316662	R27-2 protein	GI:71662409	25922409
KQRAAAATKAVETEK	322529	R27-2 protein	GI:71662409	25922409
KRKAAEATKIAEAEK	322808	R27-2 protein	GI:71662409	25922409
KVAEAEKQRAAAATK	324386	R27-2 protein	GI:71662409	25922409
QKAAEATKAVETEKR	360983	R27-2 protein	GI:71662409	25922409
QKAAEATKVAEAERQ	360986	R27-2 protein	GI:71662409	25922409
RKAAEATKIAEAEKR	369253	R27-2 protein	GI:71662409	25922409
TEKRKAAEATKIAEA	392680	R27-2 protein	GI:71662409	25922409
TEKRKAAEATKVAEA	392681	R27-2 protein	GI:71662409	25922409
TKAVETEKQKAAEAT	394879	R27-2 protein	GI:71662409	25922409
TKAVETEKQRAAEAT	394880	R27-2 protein	GI:71662409	25922409
TKAVETEKRKAAEAT	394881	R27-2 protein	GI:71662409	25922409
TKDVETEKQKAAEAT	394919	R27-2 protein	GI:71662409	25922409
TKVAEAEKQRAAAAT	395412	R27-2 protein	GI:71662409	25922409
VAEAEKQRAAAATKA	402613	R27-2 protein	GI:71662409	25922409
VETEKRKAAEATKIA	405176	R27-2 protein	GI:71662409	25922409
VETEKRKAAEATKVA	405177	R27-2 protein	GI:71662409	25922409
ASAPTAAAAASGGAAAPAAAAEEEEDDDMGFG	4323	ribosomal protein P-JL5	GI:10638	1695612
ASAPTAAAAASGGAAAPAAAAEEEEDDDMGFGLFD	4324	ribosomal protein P-JL5	GI:10638	1695612
AAKAPAPKAAAPAPK	245808	RNA-binding protein	GI:71664645	25922409
AAKPAAKAPAPKAEK	245880	RNA-binding protein	GI:71664645	25922409
AKAPAPKAAAPAPKA	252233	RNA-binding protein	GI:71664645	25922409
AKPAAKAPAPKAEKK	252653	RNA-binding protein	GI:71664645	25922409
AKSANKPASKPAAKP	252772	RNA-binding protein	GI:71664645	25922409
ANKPASKPAAKPAAK	254701	RNA-binding protein	GI:71664645	25922409
APAPKAAAPAPKAAA	255133	RNA-binding protein	GI:71664645	25922409
APKAAAPAPKAAAAA	255442	RNA-binding protein	GI:71664645	25922409
ASKPAAKPAAKAPAP	257986	RNA-binding protein	GI:71664645	25922409
EKKGAAKAPAPKAAA	281176	RNA-binding protein	GI:71664645	25922409
GAAKAPAPKAAAPAP	293247	RNA-binding protein	GI:71664645	25922409
KAPAPKAAAPAPKAA	316384	RNA-binding protein	GI:71664645	25922409
KGAAKAPAPKAAAPA	318702	RNA-binding protein	GI:71664645	25922409
KKGAAKAPAPKAAAP	319871	RNA-binding protein	GI:71664645	25922409
KPAAKAPAPKAEKKG	321697	RNA-binding protein	GI:71664645	25922409
KPAAKPAAKAPAPKA	321698	RNA-binding protein	GI:71664645	25922409
KPASKPAAKPAAKAP	321748	RNA-binding protein	GI:71664645	25922409
KSANKPASKPAAKPA	323146	RNA-binding protein	GI:71664645	25922409
MPAKSANKPASKPAA	339522	RNA-binding protein	GI:71664645	25922409
NKPASKPAAKPAAKA	344076	RNA-binding protein	GI:71664645	25922409
PAAKPAAKAPAPKAE	348014	RNA-binding protein	GI:71664645	25922409
PAKSANKPASKPAAK	348498	RNA-binding protein	GI:71664645	25922409
PAPKAAAPAPKAAAA	348636	RNA-binding protein	GI:71664645	25922409
PASKPAAKPAAKAPA	348816	RNA-binding protein	GI:71664645	25922409
SANKPASKPAAKPAA	375662	RNA-binding protein	GI:71664645	25922409
SKPAAKPAAKAPAPK	381300	RNA-binding protein	GI:71664645	25922409
STPSTPADSSAHSTPSTPV	61840	Sialidase	GI:135532	11687436
CRDEGGDEGNDEAEG	263336	structural maintenance of chromosome protein 4	GI:71667236	25922409
DEGGDEGNDEAEGGN	266469	structural maintenance of chromosome protein 4	GI:71667236	25922409
DGDESIDEEEEKEVE	267340	structural maintenance of chromosome protein 4	GI:71667236	25922409
DGEICRDEGGDEGND	267441	structural maintenance of chromosome protein 4	GI:71667236	25922409
DVNSGTDGDESIDEE	273059	structural maintenance of chromosome protein 4	GI:71667236	25922409
EGGDEGNDEAEGGND	279121	structural maintenance of chromosome protein 4	GI:71667236	25922409
EICRDEGGDEGNDEA	280260	structural maintenance of chromosome protein 4	GI:71667236	25922409
GDEGNDEAEGGNDAR	294840	structural maintenance of chromosome protein 4	GI:71667236	25922409
GEICRDEGGDEGNDE	295996	structural maintenance of chromosome protein 4	GI:71667236	25922409
GGDEGNDEAEGGNDA	297110	structural maintenance of chromosome protein 4	GI:71667236	25922409
GTDGDESIDEEEEKE	305148	structural maintenance of chromosome protein 4	GI:71667236	25922409
ICRDEGGDEGNDEAE	311163	structural maintenance of chromosome protein 4	GI:71667236	25922409
NSGTDGDESIDEEEE	346241	structural maintenance of chromosome protein 4	GI:71667236	25922409
PPKKSWKQISNLSGG	354026	structural maintenance of chromosome protein 4	GI:71667236	25922409
RDEGGDEGNDEAEGG	366573	structural maintenance of chromosome protein 4	GI:71667236	25922409
RPPKKSWKQISNLSG	371245	structural maintenance of chromosome protein 4	GI:71667236	25922409
SGTDGDESIDEEEEK	379862	structural maintenance of chromosome protein 4	GI:71667236	25922409
TDGDESIDEEEEKEV	391759	structural maintenance of chromosome protein 4	GI:71667236	25922409
VNSGTDGDESIDEEE	409087	structural maintenance of chromosome protein 4	GI:71667236	25922409
VRPPKKSWKQISNLS	410689	structural maintenance of chromosome protein 4	GI:71667236	25922409
AAAADKPSLFGQAAA	244401	surface antigen 2 (CA-2)	GI:71663880	25922409
AAADKPSLFGQAAAG	244526	surface antigen 2 (CA-2)	GI:71663880	25922409
AAAGDKLSLFGQAAA	244642	surface antigen 2 (CA-2)	GI:71663880	25922409
AAAGDKPAPFGQAAA	244643	surface antigen 2 (CA-2)	GI:71663880	25922409
AAAGDKPPPFGQAAA	244644	surface antigen 2 (CA-2)	GI:71663880	25922409
AAAGDKPPPFGQAAE	244645	surface antigen 2 (CA-2)	GI:71663880	25922409
AAAGDKPSLFGQAAA	244646	surface antigen 2 (CA-2)	GI:71663880	25922409
AAAGDKPSPFGQAAA	244647	surface antigen 2 (CA-2)	GI:71663880	25922409
AAAGDKPSPFGQGTA	244648	surface antigen 2 (CA-2)	GI:71663880	25922409
AAAGGKPSPFGQAAA	244654	surface antigen 2 (CA-2)	GI:71663880	25922409
AADKPSLFGQAAAGD	245075	surface antigen 2 (CA-2)	GI:71663880	25922409
AAEGDKPPPFGQAAA	245290	surface antigen 2 (CA-2)	GI:71663880	25922409
AAGDKLSLFGQAAAG	245500	surface antigen 2 (CA-2)	GI:71663880	25922409
AAGDKPAPFGQAAAA	245501	surface antigen 2 (CA-2)	GI:71663880	25922409
AAGDKPAPFGQAAAG	245502	surface antigen 2 (CA-2)	GI:71663880	25922409
AAGDKPPPFGQAAAG	245503	surface antigen 2 (CA-2)	GI:71663880	25922409
AAGDKPPPFGQAAEG	245504	surface antigen 2 (CA-2)	GI:71663880	25922409
AAGDKPSLFGQAAAG	245505	surface antigen 2 (CA-2)	GI:71663880	25922409
AAGDKPSPFGQAAAG	245506	surface antigen 2 (CA-2)	GI:71663880	25922409
AAGDKPSPFGQGTAF	245507	surface antigen 2 (CA-2)	GI:71663880	25922409
AAGGKPSPFGQAAAG	245542	surface antigen 2 (CA-2)	GI:71663880	25922409
ADKPSLFGQAAAGDK	247742	surface antigen 2 (CA-2)	GI:71663880	25922409
AEGDKPPPFGQAAAG	248666	surface antigen 2 (CA-2)	GI:71663880	25922409
AGDKLSLFGQAAAGD	250191	surface antigen 2 (CA-2)	GI:71663880	25922409
AGDKPAPFGQAAAAD	250192	surface antigen 2 (CA-2)	GI:71663880	25922409
AGDKPAPFGQAAAGD	250193	surface antigen 2 (CA-2)	GI:71663880	25922409
AGDKPPPFGQAAAGD	250194	surface antigen 2 (CA-2)	GI:71663880	25922409
AGDKPPPFGQAAEGD	250195	surface antigen 2 (CA-2)	GI:71663880	25922409
AGDKPSLFGQAAAGD	250196	surface antigen 2 (CA-2)	GI:71663880	25922409
AGDKPSPFGQAAAGD	250197	surface antigen 2 (CA-2)	GI:71663880	25922409
AGDKPSPFGQAAAGG	250198	surface antigen 2 (CA-2)	GI:71663880	25922409
AGDKPSPFGQGTAFD	250199	surface antigen 2 (CA-2)	GI:71663880	25922409
AGGKPSPFGQAAAGD	250499	surface antigen 2 (CA-2)	GI:71663880	25922409
AGGKPSPFGQAAAGG	250500	surface antigen 2 (CA-2)	GI:71663880	25922409
APFGQAAAADKPSLF	255309	surface antigen 2 (CA-2)	GI:71663880	25922409
APFGQAAAGDKPSPF	255312	surface antigen 2 (CA-2)	GI:71663880	25922409
DKLSLFGQAAAGDKP	268893	surface antigen 2 (CA-2)	GI:71663880	25922409
DKPAPFGQAAAADKP	268945	surface antigen 2 (CA-2)	GI:71663880	25922409
DKPAPFGQAAAGDKL	268946	surface antigen 2 (CA-2)	GI:71663880	25922409
DKPAPFGQAAAGDKP	268947	surface antigen 2 (CA-2)	GI:71663880	25922409
DKPPPFGQAAAGDKL	268951	surface antigen 2 (CA-2)	GI:71663880	25922409
DKPPPFGQAAAGDKP	268952	surface antigen 2 (CA-2)	GI:71663880	25922409
DKPPPFGQAAEGDKP	268953	surface antigen 2 (CA-2)	GI:71663880	25922409
DKPSLFGQAAAGDKP	268955	surface antigen 2 (CA-2)	GI:71663880	25922409
DKPSPFGQAAAGGKP	268957	surface antigen 2 (CA-2)	GI:71663880	25922409
DKPSPFGQGTAFDAS	268958	surface antigen 2 (CA-2)	GI:71663880	25922409
EGDKPPPFGQAAAGD	278906	surface antigen 2 (CA-2)	GI:71663880	25922409
EQKTAPFGQAAAGDK	284627	surface antigen 2 (CA-2)	GI:71663880	25922409
FGQAAAADKPSLFGQ	290260	surface antigen 2 (CA-2)	GI:71663880	25922409
FGQAAAGDKPSPFGQ	290265	surface antigen 2 (CA-2)	GI:71663880	25922409
FGQAAAGGKPSPFGQ	290266	surface antigen 2 (CA-2)	GI:71663880	25922409
FGQAAEGDKPPPFGQ	290267	surface antigen 2 (CA-2)	GI:71663880	25922409
GDKLSLFGQAAAGDK	295037	surface antigen 2 (CA-2)	GI:71663880	25922409
GDKPAPFGQAAAADK	295041	surface antigen 2 (CA-2)	GI:71663880	25922409
GDKPAPFGQAAAGDK	295042	surface antigen 2 (CA-2)	GI:71663880	25922409
GDKPPPFGQAAAGDK	295043	surface antigen 2 (CA-2)	GI:71663880	25922409
GDKPPPFGQAAEGDK	295044	surface antigen 2 (CA-2)	GI:71663880	25922409
GDKPSLFGQAAAGDK	295046	surface antigen 2 (CA-2)	GI:71663880	25922409
GDKPSPFGQAAAGGK	295048	surface antigen 2 (CA-2)	GI:71663880	25922409
GDKPSPFGQGTAFDA	295049	surface antigen 2 (CA-2)	GI:71663880	25922409
GGKPSPFGQAAAGGK	297884	surface antigen 2 (CA-2)	GI:71663880	25922409
GKPSPFGQAAAGGKP	299990	surface antigen 2 (CA-2)	GI:71663880	25922409
GQAAAADKPSLFGQA	302403	surface antigen 2 (CA-2)	GI:71663880	25922409
GQAAAGDKLSLFGQA	302404	surface antigen 2 (CA-2)	GI:71663880	25922409
GQAAAGDKPAPFGQA	302405	surface antigen 2 (CA-2)	GI:71663880	25922409
GQAAAGDKPPPFGQA	302406	surface antigen 2 (CA-2)	GI:71663880	25922409
GQAAAGDKPSLFGQA	302407	surface antigen 2 (CA-2)	GI:71663880	25922409
GQAAAGDKPSPFGQA	302408	surface antigen 2 (CA-2)	GI:71663880	25922409
GQAAAGDKPSPFGQG	302409	surface antigen 2 (CA-2)	GI:71663880	25922409
GQAAAGGKPSPFGQA	302410	surface antigen 2 (CA-2)	GI:71663880	25922409
GQAAEGDKPPPFGQA	302412	surface antigen 2 (CA-2)	GI:71663880	25922409
KLSLFGQAAAGDKPA	320876	surface antigen 2 (CA-2)	GI:71663880	25922409
KLSLFGQAAAGDKPS	320877	surface antigen 2 (CA-2)	GI:71663880	25922409
KPAPFGQAAAADKPS	321736	surface antigen 2 (CA-2)	GI:71663880	25922409
KPAPFGQAAAGDKLS	321737	surface antigen 2 (CA-2)	GI:71663880	25922409
KPAPFGQAAAGDKPA	321738	surface antigen 2 (CA-2)	GI:71663880	25922409
KPAPFGQAAAGDKPS	321739	surface antigen 2 (CA-2)	GI:71663880	25922409
KPPPFGQAAAGDKLS	321998	surface antigen 2 (CA-2)	GI:71663880	25922409
KPPPFGQAAAGDKPA	32832	surface antigen 2 (CA-2)	GI:71663880	25922409
KPPPFGQAAAGDKPP	32833	surface antigen 2 (CA-2)	GI:71663880	25922409
KPPPFGQAAAGDKPS	32834	surface antigen 2 (CA-2)	GI:71663880	25922409
KPPPFGQAAEGDKPP	32835	surface antigen 2 (CA-2)	GI:71663880	25922409
KPSLFGQAAAGDKPP	322093	surface antigen 2 (CA-2)	GI:71663880	25922409
KPSLFGQAAAGDKPS	322094	surface antigen 2 (CA-2)	GI:71663880	25922409
KPSPFGQAAAGGKPS	322099	surface antigen 2 (CA-2)	GI:71663880	25922409
KPSPFGQGTAFDASR	322100	surface antigen 2 (CA-2)	GI:71663880	25922409
KTAPFGQAAAGDKPS	323785	surface antigen 2 (CA-2)	GI:71663880	25922409
LFGQAAAGDKPSPFG	327706	surface antigen 2 (CA-2)	GI:71663880	25922409
LSLFGQAAAGDKPSP	335020	surface antigen 2 (CA-2)	GI:71663880	25922409
PAPFGQAAAADKPSL	348626	surface antigen 2 (CA-2)	GI:71663880	25922409
PAPFGQAAAGDKPAP	348628	surface antigen 2 (CA-2)	GI:71663880	25922409
PAPFGQAAAGDKPSP	348629	surface antigen 2 (CA-2)	GI:71663880	25922409
PFGQAAAADKPSLFG	350280	surface antigen 2 (CA-2)	GI:71663880	25922409
PFGQAAAGDKPSPFG	350285	surface antigen 2 (CA-2)	GI:71663880	25922409
PFGQAAAGGKPSPFG	350286	surface antigen 2 (CA-2)	GI:71663880	25922409
PFGQAAEGDKPPPFG	350287	surface antigen 2 (CA-2)	GI:71663880	25922409
PPFGQAAAGDKPSPF	353877	surface antigen 2 (CA-2)	GI:71663880	25922409
PPFGQAAEGDKPPPF	353878	surface antigen 2 (CA-2)	GI:71663880	25922409
PPPFGQAAAGDKPSP	354201	surface antigen 2 (CA-2)	GI:71663880	25922409
PPPFGQAAEGDKPPP	354202	surface antigen 2 (CA-2)	GI:71663880	25922409
PSLFGQAAAGDKPSP	356217	surface antigen 2 (CA-2)	GI:71663880	25922409
PSPFGQAAAGGKPSP	356353	surface antigen 2 (CA-2)	GI:71663880	25922409
PSPFGQGTAFDASRS	356354	surface antigen 2 (CA-2)	GI:71663880	25922409
QAAAADKPSLFGQAA	358422	surface antigen 2 (CA-2)	GI:71663880	25922409
QAAAGDKLSLFGQAA	358427	surface antigen 2 (CA-2)	GI:71663880	25922409
QAAAGDKPAPFGQAA	358428	surface antigen 2 (CA-2)	GI:71663880	25922409
QAAAGDKPPPFGQAA	358429	surface antigen 2 (CA-2)	GI:71663880	25922409
QAAAGDKPSLFGQAA	358430	surface antigen 2 (CA-2)	GI:71663880	25922409
QAAAGDKPSPFGQAA	358431	surface antigen 2 (CA-2)	GI:71663880	25922409
QAAAGDKPSPFGQGT	358432	surface antigen 2 (CA-2)	GI:71663880	25922409
QAAAGGKPSPFGQAA	358433	surface antigen 2 (CA-2)	GI:71663880	25922409
QAAEGDKPPPFGQAA	358455	surface antigen 2 (CA-2)	GI:71663880	25922409
QKTAPFGQAAAGDKP	361363	surface antigen 2 (CA-2)	GI:71663880	25922409
QTEQKTAPFGQAAAG	364782	surface antigen 2 (CA-2)	GI:71663880	25922409
SLFGQAAAGDKPPPF	381746	surface antigen 2 (CA-2)	GI:71663880	25922409
SLFGQAAAGDKPSPF	381747	surface antigen 2 (CA-2)	GI:71663880	25922409
SPFGQAAAGDKPSPF	383582	surface antigen 2 (CA-2)	GI:71663880	25922409
SPFGQAAAGGKPSPF	383583	surface antigen 2 (CA-2)	GI:71663880	25922409
TAPFGQAAAGDKPSP	390810	surface antigen 2 (CA-2)	GI:71663880	25922409
TEQKTAPFGQAAAGD	392865	surface antigen 2 (CA-2)	GI:71663880	25922409
TQTEQKTAPFGQAAA	398298	surface antigen 2 (CA-2)	GI:71663880	25922409
GRILPDLPGGRAGRI	303169	surface protease GP63	GI:71420124	25922409
RILPDLPGGRAGRIF	369092	surface protease GP63	GI:71420124	25922409
STATRIQRTRPRVDG	387654	surface protein TolT	GI:71399457	25922409
TATRIQRTRPRVDGG	391231	surface protein TolT	GI:71399457	25922409
SPPVSAPAKAAAPPAAARSAEPHVG	149109	Tc40 antigen	GI:790646	15699429
ADQPVQFSVGTPDAA	247874	trans-sialidase	GI:71413651	25922409
AEPEPAEPKSAEPKP	249148	trans-sialidase	GI:71413651	25922409
AEPKPAEPKSAELNA	249158	trans-sialidase	GI:71413651	25922409
AEPKPAEPKSAEPEP	249159	trans-sialidase	GI:71413651	25922409
AEPKPAEPKSAGPKP	249161	trans-sialidase	GI:71413651	25922409
AEPYSAEPKPAEPKS	249211	trans-sialidase	GI:71413651	25922409
DQPVQFSVGTPDAAN	270686	trans-sialidase	GI:71413651	25922409
EPAEPKSAEPKPAEP	283854	trans-sialidase	GI:71413651	25922409
EPEPAEPKSAEPKPA	283931	trans-sialidase	GI:71413651	25922409
EPEPTEPKSAEPKPA	283935	trans-sialidase	GI:71413651	25922409
EPKPAEPKSAEPEPA	284039	trans-sialidase	GI:71413651	25922409
EPKPAEPKSAEPEPT	284040	trans-sialidase	GI:71413651	25922409
EPKPAEPKSAGPKPA	284042	trans-sialidase	GI:71413651	25922409
EPYSAEPKPAEPKSA	284409	trans-sialidase	GI:71413651	25922409
KPAEPYSAEPKPAEP	321723	trans-sialidase	GI:71413651	25922409
KSAEPEPAEPKSAEP	323112	trans-sialidase	GI:71413651	25922409
KSAEPKPAEPKSAGP	323118	trans-sialidase	GI:71413651	25922409
PAEPYSAEPKPAEPK	348245	trans-sialidase	GI:71413651	25922409
PEPAEPKSAEPKPAE	349956	trans-sialidase	GI:71413651	25922409
PEPTEPKSAEPKPAE	349991	trans-sialidase	GI:71413651	25922409
PKPAEPKSAEPEPAE	352073	trans-sialidase	GI:71413651	25922409
PKPAEPYSAEPKPAE	352081	trans-sialidase	GI:71413651	25922409
PKSAEPEPAEPKSAE	352164	trans-sialidase	GI:71413651	25922409
PKSAEPEPAEPKSAG	352165	trans-sialidase	GI:71413651	25922409
PKSAEPKPAEPKSAG	352170	trans-sialidase	GI:71413651	25922409
PTEPKSAEPKPAEPK	357052	trans-sialidase	GI:71413651	25922409
PVQFSVGTPDAANAA	358025	trans-sialidase	GI:71413651	25922409
PYSAEPKPAEPKSAE	358392	trans-sialidase	GI:71413651	25922409
QPVQFSVGTPDAANA	362880	trans-sialidase	GI:71413651	25922409
SAEPEPAEPKSAEPK	375194	trans-sialidase	GI:71413651	25922409
SAEPKPAEPKSAELN	375201	trans-sialidase	GI:71413651	25922409
SAEPKPAEPKSAEPE	375202	trans-sialidase	GI:71413651	25922409
SAEPKPAEPKSAGPK	375204	trans-sialidase	GI:71413651	25922409
TEPKSAEPKPAEPKS	392829	trans-sialidase	GI:71413651	25922409
VQFSVGTPDAANAAT	410007	trans-sialidase	GI:71413651	25922409
YSAEPKPAEPKSAEL	417318	trans-sialidase	GI:71413651	25922409
YSAEPKPAEPKSAEP	417319	trans-sialidase	GI:71413651	25922409
ANTLLYSDDELFLSQ	254949	trans-sialidase	GI:71652529	25922409
EEIRENDGDIWKTEA	277361	trans-sialidase	GI:71652529	25922409
EIRENDGDIWKTEAW	280502	trans-sialidase	GI:71652529	25922409
FANTLLYSDDELFLS	289147	trans-sialidase	GI:71652529	25922409
LLYSDDELFLSQQRG	331538	trans-sialidase	GI:71652529	25922409
MTFANTLLYSDDELF	340348	trans-sialidase	GI:71652529	25922409
NMTFANTLLYSDDEL	344708	trans-sialidase	GI:71652529	25922409
NTLLYSDDELFLSQQ	346967	trans-sialidase	GI:71652529	25922409
SYEEIRENDGDIWKT	389796	trans-sialidase	GI:71652529	25922409
TFANTLLYSDDELFL	393144	trans-sialidase	GI:71652529	25922409
TLLYSDDELFLSQQR	395822	trans-sialidase	GI:71652529	25922409
YEEIRENDGDIWKTE	415727	trans-sialidase	GI:71652529	25922409
AARSMEIDGGEWTNG	246547	trans-sialidase	GI:71653186	25922409
ARSMEIDGGEWTNGT	257237	trans-sialidase	GI:71653186	25922409
CVSLAARSMEIDGGE	264136	trans-sialidase	GI:71653186	25922409
DREFDYEDEDYEGYK	270855	trans-sialidase	GI:71653186	25922409
EFDYEDEDYEGYKSF	278592	trans-sialidase	GI:71653186	25922409
GKRIYDREFDYEDED	300052	trans-sialidase	GI:71653186	25922409
IYDREFDYEDEDYEG	315684	trans-sialidase	GI:71653186	25922409
KRIYDREFDYEDEDY	322805	trans-sialidase	GI:71653186	25922409
LAARSMEIDGGEWTN	325120	trans-sialidase	GI:71653186	25922409
MEIDGGEWTNGTAIV	338202	trans-sialidase	GI:71653186	25922409
NGKRIYDREFDYEDE	343187	trans-sialidase	GI:71653186	25922409
REFDYEDEDYEGYKS	367205	trans-sialidase	GI:71653186	25922409
RIYDREFDYEDEDYE	369244	trans-sialidase	GI:71653186	25922409
RSMEIDGGEWTNGTA	373123	trans-sialidase	GI:71653186	25922409
SCVSLAARSMEIDGG	376353	trans-sialidase	GI:71653186	25922409
SLAARSMEIDGGEWT	381512	trans-sialidase	GI:71653186	25922409
SMEIDGGEWTNGTAI	382574	trans-sialidase	GI:71653186	25922409
VNGKRIYDREFDYED	408930	trans-sialidase	GI:71653186	25922409
VSLAARSMEIDGGEW	411363	trans-sialidase	GI:71653186	25922409
YDREFDYEDEDYEGY	415627	trans-sialidase	GI:71653186	25922409
YVNGKRIYDREFDYE	417767	trans-sialidase	GI:71653186	25922409
AADTDSAKGKATGGS	245095	trans-sialidase	GI:71662790	25922409
AADTDSAKGKATGSS	245096	trans-sialidase	GI:71662790	25922409
ADTDSAKGKATGGSA	247973	trans-sialidase	GI:71662790	25922409
ADTDSAKGKATGSSA	247974	trans-sialidase	GI:71662790	25922409
AKGKATGGSAGEDGE	252436	trans-sialidase	GI:71662790	25922409
AKGKATGGSAGEDSD	252437	trans-sialidase	GI:71662790	25922409
AKGKATGSSAGEDGE	252438	trans-sialidase	GI:71662790	25922409
DSAKGKATGGSAGED	271197	trans-sialidase	GI:71662790	25922409
DSAKGKATGSSAGED	271198	trans-sialidase	GI:71662790	25922409
DTDSAKGKATGGSAG	272162	trans-sialidase	GI:71662790	25922409
DTDSAKGKATGSSAG	272163	trans-sialidase	GI:71662790	25922409
GAADTDSAKGKATGG	293186	trans-sialidase	GI:71662790	25922409
GAADTDSAKGKATGS	293187	trans-sialidase	GI:71662790	25922409
GKATGGSAGEDGESS	299539	trans-sialidase	GI:71662790	25922409
GKATGGSAGEDSDSS	299540	trans-sialidase	GI:71662790	25922409
GKATGSSAGEDGESS	299541	trans-sialidase	GI:71662790	25922409
KATGSSAGEDGESSG	316580	trans-sialidase	GI:71662790	25922409
KGKATGGSAGEDGES	318904	trans-sialidase	GI:71662790	25922409
KGKATGGSAGEDSDS	318905	trans-sialidase	GI:71662790	25922409
KGKATGSSAGEDGES	318906	trans-sialidase	GI:71662790	25922409
MVSQIFFGSDGVNLE	340620	trans-sialidase	GI:71662790	25922409
SAKGKATGGSAGEDG	375510	trans-sialidase	GI:71662790	25922409
SAKGKATGGSAGEDS	375511	trans-sialidase	GI:71662790	25922409
SAKGKATGSSAGEDG	375512	trans-sialidase	GI:71662790	25922409
SQIFFGSDGVNLEGT	384717	trans-sialidase	GI:71662790	25922409
TDSAKGKATGGSAGE	392023	trans-sialidase	GI:71662790	25922409
TDSAKGKATGSSAGE	392024	trans-sialidase	GI:71662790	25922409
VSQIFFGSDGVNLEG	411573	trans-sialidase	GI:71662790	25922409
ADQPTQFSVGTPDAA	247873	trans-sialidase	GI:71666455	25922409
AEPKPAEPKSAEPKP	249160	trans-sialidase	GI:71666455	25922409
AEPKPAESKSAEPKP	249165	trans-sialidase	GI:71666455	25922409
AEPKPAESKSAGPKP	249166	trans-sialidase	GI:71666455	25922409
AEPKSAEPKPAEPKS	1116	trans-sialidase	GI:71666455	10191227
AEPKSAEPKPAEPNA	249171	trans-sialidase	GI:71666455	25922409
AEPKSAEPKPAEPNS	249172	trans-sialidase	GI:71666455	25922409
AEPKSAEPKPAESKS	249173	trans-sialidase	GI:71666455	25922409
AEPNSAEPKPAEPKS	249180	trans-sialidase	GI:71666455	25922409
AESKSAEPKPAEPKS	249381	trans-sialidase	GI:71666455	25922409
AGPKPAEPKSAEPKP	250910	trans-sialidase	GI:71666455	25922409
ASSSDDAQTVGTEGG	258486	trans-sialidase	GI:71666455	25922409
DQPTQFSVGTPDAAN	270684	trans-sialidase	GI:71666455	25922409
EPKPAEPKSAEPKPA	284041	trans-sialidase	GI:71666455	25922409
EPKPAESKSAEPKPA	284046	trans-sialidase	GI:71666455	25922409
EPKPAESKSAGPKPA	284047	trans-sialidase	GI:71666455	25922409
EPKSAEPKPAEPKSA	284056	trans-sialidase	GI:71666455	25922409
EPKSAEPKPAEPNAA	284057	trans-sialidase	GI:71666455	25922409
EPKSAEPKPAEPNSA	284058	trans-sialidase	GI:71666455	25922409
EPKSAEPKPAESKSA	284060	trans-sialidase	GI:71666455	25922409
EPNSAEPKPAEPKSA	284136	trans-sialidase	GI:71666455	25922409
ESKSAEPKPAEPKSA	286273	trans-sialidase	GI:71666455	25922409
GASSSDDAQTVGTEG	294224	trans-sialidase	GI:71666455	25922409
GPKPAEPKSAEPKPA	302066	trans-sialidase	GI:71666455	25922409
KPAEPKSAEPKPAEP	321717	trans-sialidase	GI:71666455	25922409
KPAEPKSAEPKPAES	321718	trans-sialidase	GI:71666455	25922409
KPAEPNSAEPKPAEP	321721	trans-sialidase	GI:71666455	25922409
KPAESKSAEPKPAEP	321724	trans-sialidase	GI:71666455	25922409
KSAEPKPAEPKSAEP	323117	trans-sialidase	GI:71666455	25922409
KSAEPKPAESKSAEP	323122	trans-sialidase	GI:71666455	25922409
KSAEPKPAESKSAGP	323123	trans-sialidase	GI:71666455	25922409
KSAGPKPAEPKSAEP	323128	trans-sialidase	GI:71666455	25922409
MQADQPTQFSVGTPD	339684	trans-sialidase	GI:71666455	25922409
NSAEPKPAEPKSAEP	346068	trans-sialidase	GI:71666455	25922409
PAEPKSAEPKPAEPK	348235	trans-sialidase	GI:71666455	25922409
PAEPKSAEPKPAEPN	348236	trans-sialidase	GI:71666455	25922409
PAEPKSAEPKPAESK	348237	trans-sialidase	GI:71666455	25922409
PAEPNSAEPKPAEPK	348240	trans-sialidase	GI:71666455	25922409
PAESKSAEPKPAEPK	348252	trans-sialidase	GI:71666455	25922409
PKPAEPKSAEPKPAE	352076	trans-sialidase	GI:71666455	25922409
PKPAEPNSAEPKPAE	352079	trans-sialidase	GI:71666455	25922409
PKPAESKSAEPKPAE	352082	trans-sialidase	GI:71666455	25922409
PKSAEPKPAEPKSAE	352169	trans-sialidase	GI:71666455	25922409
PKSAEPKPAEPNSAE	352172	trans-sialidase	GI:71666455	25922409
PKSAEPKPAESKSAE	352174	trans-sialidase	GI:71666455	25922409
PKSAEPKPAESKSAG	352175	trans-sialidase	GI:71666455	25922409
PKSAGPKPAEPKSAE	352176	trans-sialidase	GI:71666455	25922409
PNSAEPKPAEPKSAE	353516	trans-sialidase	GI:71666455	25922409
PTQFSVGTPDAANAA	357407	trans-sialidase	GI:71666455	25922409
QADQPTQFSVGTPDA	358510	trans-sialidase	GI:71666455	25922409
QFSVGTPDAANAATH	360099	trans-sialidase	GI:71666455	25922409
QPTQFSVGTPDAANA	362859	trans-sialidase	GI:71666455	25922409
SAEPKPAEPKSAEPK	375203	trans-sialidase	GI:71666455	25922409
SAEPKPAESKSAEPK	375208	trans-sialidase	GI:71666455	25922409
SAEPKPAESKSAGPK	375209	trans-sialidase	GI:71666455	25922409
SAGPKPAEPKSAEPK	375376	trans-sialidase	GI:71666455	25922409
SKSAEPKPAEPKSAE	381379	trans-sialidase	GI:71666455	25922409
SKSAGPKPAEPKSAE	381380	trans-sialidase	GI:71666455	25922409
SSSDDAQTVGTEGGA	386973	trans-sialidase	GI:71666455	25922409
TQFSVGTPDAANAAT	398000	trans-sialidase	GI:71666455	25922409
VGASSSDDAQTVGTE	405694	trans-sialidase	GI:71666455	25922409
LSVVQPMTEQAEEAVVATPQRKTTEDRPQHSTLSDASEDMEESSSHSAT	39750	trans-sialidase	GI:71424607	1712477
GTDKKTAAGGTPSPSG	226600	trypomastigote small surface antigen	GI:381148001	24852444
GTENKPATGEAPSQPG	226604	trypomastigote small surface antigen	GI:261872077	24852444
GTEKKAAAGEAPSPSG	226602	trypomastigote small surface antigen	GI:34485909	24852444
[truncated: 5 more rows]
