# Supplementary material for: In silico Design of an Epitope-Based Vaccine Ensemble for Chagas Disease
Source: Front Immunol. 2019 Nov 22;10:2698. doi: 10.3389/fimmu.2019.02698 (PMC6882931; doi:10.3389/fimmu.2019.02698)
Supplement: Supplementary File 1 — List of MHC Class I alleles that were used for the prediction of binding to MHC I and the calculation of the PPC provided by CD8+ T cell epitopes. [file Data_Sheet_1.ZIP › Additional_file_2_iedb_Tcruzi_unique_conserved_Bcell_epitopes.xlsx]

## Sheet: Conserved B cell epitopes
Table S2: Conserved T. cruzi-specific B cell epitopes linked to human Chagas disease.
		Antigen info2					Antigen sub-cellular localization3			Experimental evidence4
Epitope	Epitope ID1	Antigen Name	Antigen ID	UniProtKB (gene)	ORF sequence	ORF strain	SignalP	TMHMM	TargetP (RC)	Transcriptomics	Mass Spec	Quantitative Mass Spec	PDB
ATEKKKNPEAASKKA	259023	60S ribosomal protein L7a	GI:71659118	Q4E3R2 (TcCLB.506401.320)	AODP01000710.1-5-1378-395	JRcl4	Yes	No	M (4)	Yes	Yes	None	-
DVATEKKKNPEAASK	272725
EKKKNPEAASKKAPL	281200
FDVATEKKKNPEAAS	289539
KKKNPEAASKKAPLS	289539
KKNPEAASKKAPLSV	320154
KNPEAASKKAPLSVV	321517
LFDVATEKKKNPEAA	327619
NPEAASKKAPLSVVT	345216
PEAASKKAPLSVVTG	349511
TEKKKNPEAASKKAP	392654
VATEKKKNPEAASKK	403289
AAAAEPEEEDDDDDF	244419	60S acidic ribosomal protein P0	GI:71668474	Q4E3A3 (TcCLB.508355.260)	Tcruzi_21978-1-1-564	CLBrener	No	No	- (3)	Yes	Yes	None	-
AAAAPAAAAEPEEED	244468
AAAEPEEEDDDDDFG	244616
AAEPEEEDDDDDFGM	245372
AEPEEEDDDDDFGMG	249142
APAAAAEPEEEDDDD	255020
EEEDDDDDFGMGALF	168420
EPEEEDDDDDFGMGA	283911
GAAAAPAAAAEPEEE	293157
PAAAAEPEEEDDDDD	347916
PEEEDDDDDFGMGAL	349643
IPMLNLLKSHSKTVG	313693	ATP-dependent RNA helicase	GI:71649079	Q4DFZ7 (TcCLB.508027.70)	AODP01000036.1-3-6288-8807	JRcl4	No	No	- (5)	Yes	No	None	-
LIPMLNLLKSHSKTV	329224
MLNLLKSHSKTVGIR	339113
PMLNLLKSHSKTVGI	353205
DDDGDNDADDVCRFS	265522	hypothetical protein/nucleosome assembly protein, putative	GI:71407844	Q4CW66 (TcCLB.509003.10)	AQHO01019898.1-5-1174-236	Tula-cl2	No	No	- (2)	Yes	Yes	None	-
DEDDDGDNDADDVCR	266243
DKDEDDDGDNDADDV	268712
EDDDGDNDADDVCRF	275289
EEDEAFDEADDDELA	276372
HPEEDEAFDEADDDE	309254
KDEDDDGDNDADDVC	316928
KNNDKDEDDDGDNDA	321477
LPHPEEDEAFDEADD	332414
MLPHPEEDEAFDEAD	339121
NDKDEDDDGDNDADD	341757
NKNNDKDEDDDGDND	344056
NNDKDEDDDGDNDAD	344779
PEEDEAFDEADDDEL	349637
PHPEEDEAFDEADDD	351388
AETEVSRDPTDEHSD	249490	40S ribosomal protein S2	GI:71651351	Q4DIZ9 (TcCLB.503833.40)	ANOX01001056.1-6-2727-1939	Esmeraldo	No	No	- (3)	Yes	Yes	None	5OPT
DEHSDFLTMGSKMIA	266533
DPTDEHSDFLTMGSK	270492
EHSDFLTMGSKMIAA	280178
ETEVSRDPTDEHSDF	287109
EVSRDPTDEHSDFLT	288498
PTDEHSDFLTMGSKM	356977
RDPTDEHSDFLTMGS	366777
SRDPTDEHSDFLTMG	385133
TDEHSDFLTMGSKMI	391704
TEVSRDPTDEHSDFL	393095
VSRDPTDEHSDFLTM	411598
ALHEVLQYGRLIDDF	253432	ATP-dependent RNA helicase	GI:71411998	Q4D1F2 (TcCLB.511315.9)	AODP01001112.1-5-11305-4553	JRcl4	No	No	- (3)	Yes	No	None	-
EALHEVLQYGRLIDD	274383
EVLQYGRLIDDFIVV	288261
LHEVLQYGRLIDDFI	328783
PEALHEVLQYGRLID	349536
VLQYGRLIDDFIVVA	408158
DEGLLLPVDNDGDES5	266492	lipophosphoglycan biosynthetic protein/HSP90 superfamily	GI:71663313	Q4DW89 (TcCLB.506989.190)	AODP01000949.1-4-37689-35374	JRcl4	No	1-11i; 12-34tmb; 35-772o	S (2)	Yes	Yes	None	-
EGLLLPVDNDGDESS5	279407
GTDEGLLLPVDNDGD5	305142
TDEGLLLPVDNDGDE5	391698
AKLGKSVGLTAALSP	252587	hypothetical protein	GI:71409438	Q4CY60 (TcCLB.509793.50)	TcChr37-P-2-383486-384082	Esmeraldo-like	No	No, inside	M (2)	Yes	Yes	None	-
ATSAKLGKSVGLTAA	259659
FLLKDKKKVATAKVA	290997
GKSVGLTAALSPRQR	300123
GLTAALSPRQRSLPR	300810
KLGKSVGLTAALSPR	320581
KSVGLTAALSPRQRS	323689
LGKSVGLTAALSPRQ	328351
LLKDKKKVATAKVAV	330399
SAKLGKSVGLTAALS	375523
SFLLKDKKKVATAKV	378432
SSFLLKDKKKVATAK	386157
SVGLTAALSPRQRSL	389037
TSAKLGKSVGLTAAL	398965
VGLTAALSPRQRSLP	406072
DELSFSDFLLLMTRE	266685	EF-hand protein 5	GI:71405213	Q4CSZ0 (TcCLB.506391.30)	AODP01001608.1-3-1038-1664	JRcl4	No	No	- (3)	Yes	Yes	None	-
DFLLLMTREVDDTMA	267111
ELSFSDFLLLMTREV	282627
EVDDTMADELRSAFF	287928
FLLLMTREVDDTMAD	291008
FSDFLLLMTREVDDT	292071
LLLMTREVDDTMADE	330731
LLMTREVDDTMADEL	330874
LMTREVDDTMADELR	331749
LSFSDFLLLMTREVD	334833
MTREVDDTMADELRS	340438
REVDDTMADELRSAF	367746
SDFLLLMTREVDDTM	376602
SFSDFLLLMTREVDD	378556
TREVDDTMADELRSA	398505
ATNGDTHLGGEDFDN5	5066	Heat shock 70 kDa protein	GI:123603	P05456	AQHO01006419.1-6-3664-1535	Tula-cl2	Yes	No	S (1)	-	-	-	-
ALRVSPYSIFLQELA	253949	kinetoplast DNA-associated protein	GI:71654204	Q4DMY7 (TcCLB.511529.80)	AYLP01000019-1-182221-182853	Dm28c	No	No	- (3)	Yes	Yes	None	-
LRVSPYSIFLQELAR	334514
MTALRVSPYSIFLQE	340312
RTMTALRVSPYSIFL	373721
RVSPYSIFLQELARK	374485
SPYSIFLQELARKRE	384498
TALRVSPYSIFLQEL	390649
TMTALRVSPYSIFLQ	396372
VSPYSIFLQELARKR	411554
1Epitope ID number as reported at IEDB.
2Antigen info includes the Antigen name and GeneInfo identifier at NCBI and UniProtKB; the Open Reading Frame (ORF) and strain where this ORF comes from are also listed.
3Presence of a signal peptide, transmembrane domains, and the subcellular localization of antigens were respectively predicted with SignalP 4.1, TMHMM, and TargetP1.1 running as standalone programs [54].
In the TMHMM column: i, internal; tmb, transmembrane; o, outer. In TargetP column: M, mithocondrial; S, secreted; the number in parenthesis stands for the prediction “Reliability class” (RC), which ranges from 1 to 5 where 1 indicates the strongest prediction.
4Experimental evidence data were retrieved at TriTrypDB resource enquiring it with the corresponding gene ID [31].
5Cells highlighted in blue correspond to epitope sequences from antigens predicted to be secreted (exposed) that are included in Table 2. Note that the 4 epitopes from GI:71663313 overlap into a single sequence.
