# Supplementary material for: In silico Design of an Epitope-Based Vaccine Ensemble for Chagas Disease
Source: Front Immunol. 2019 Nov 22;10:2698. doi: 10.3389/fimmu.2019.02698 (PMC6882931; doi:10.3389/fimmu.2019.02698)
Supplement: Supplementary File 1 — List of MHC Class I alleles that were used for the prediction of binding to MHC I and the calculation of the PPC provided by CD8+ T cell epitopes. [file Data_Sheet_1.ZIP › Additional_file_3_Tcruzi_conserved_predicted_epitopes.xlsx]

## Sheet: Table S3A.Predicted_CD8+
Table S3A: T. cruzi conserved CD8+ T cell predicted epitopes with immunogenicity score >0.0.
Epitope1	Antigen name2	Antigen ID2	Immunogenicity Score3	Human microbiome hit4	Identity (%)5	Human hit4	Identity (%)5
ALFPFFVYR	hypothetical protein [Trypanosoma cruzi strain CL Brener]	XP_804050.1	0.28372	ETN43095.1	88.8889	NP_001352957.1	77.7778
ATFAELLPK	protein kinase [Trypanosoma cruzi strain CL Brener]	XP_807365.1	0.14859	EEN89376.1	88.8889	CAA35946.1	66.6667
ATMATALLK	hypothetical protein [Trypanosoma cruzi strain CL Brener]	XP_813484.1	0.04116	ERL12592.1	88.8889	AAA52977.1	77.7778
AVFRFLLPK	cytochrome-B5 reductase [Trypanosoma cruzi strain CL Brener]	XP_802773.1	0.1778	EDN78828.1	88.8889	NP_008835.5	88.8889
AYAPHYFAF	hypothetical protein [Trypanosoma cruzi strain CL Brener]	XP_813191.1	0.15122	KXU42892.1	77.7778	ACL37480.1	66.6667
DTIATIFYR	hypothetical protein [Trypanosoma cruzi strain CL Brener]	XP_806973.1	0.34229	ERL22951.1	77.7778	AAC39615.1	66.6667
DYIMTRWYR	protein kinase [Trypanosoma cruzi strain CL Brener]	XP_807365.1	0.1378	EEU52533.1	66.6667	AAL58838.1	77.7778
FAAKINFLR	hypothetical protein C3747_55g151 [Trypanosoma cruzi]	PWV11959.1	0.01153	EEQ61035.1	77.7778	Q9Y2R4.3	66.6667
FHDQTIFCL	hypothetical protein [Trypanosoma cruzi strain CL Brener]	XP_805332.1	0.12102	EUB31300.1	66.6667	BAG10460.1	55.5556
FHFCITFCL	hypothetical protein [Trypanosoma cruzi strain CL Brener]	XP_807567.1	0.21719	EEG29914.1	66.6667	EAW88842.1	66.6667
FHFMENTTL	hypothetical protein [Trypanosoma cruzi strain CL Brener]	XP_820604.1	0.00815	EEQ65807.1	77.7778	NP_001316166.1	77.7778
FLADIQYRL	hypothetical protein [Trypanosoma cruzi strain CL Brener]	XP_819262.1	0.0827	OFO41391.1	77.7778	BAD92229.1	66.6667
FLANVITYV	rhomboid-like protein, putative,serine peptidase, Clan S-, family S54, putative [Trypanosoma cruzi]	EKG01808.1	0.20227	EGQ26681.1	77.7778	SJM30927.1	66.6667
FLIELSYEL	histone acetyltransferase [Trypanosoma cruzi strain CL Brener]	XP_818170.1	0.0328	ERS71863.1	77.7778	NP_874369.1	77.7778
FLLEILPGL	hypothetical protein [Trypanosoma cruzi strain CL Brener]	XP_802843.1	0.22675	ERT01641.1	77.7778	NP_055518.1	66.6667
FPFCWLPTY	hypothetical protein [Trypanosoma cruzi strain CL Brener]	XP_806973.1	0.20233	ETN41230.1	66.6667	NP_005305.1	66.6667
FPLNGWLPF	hypothetical protein [Trypanosoma cruzi strain CL Brener]	XP_821025.1	0.21556	OFS13946.1	77.7778	AAC39529.1	77.7778
FPRWAGKPL	cell division related protein kinase 2 [Trypanosoma cruzi strain CL Brener]	XP_804054.1	0.12121	OFO63117.1	77.7778	NP_001291301.1	88.8889
FPYFTYLTI	hypothetical protein [Trypanosoma cruzi strain CL Brener]	XP_808625.1	0.16424	ERT00341.1	66.6667	EAW86760.1	88.8889
FTFDVIARR	putative proteasome regulatory non-ATP-ase subunit 9 [Trypanosoma cruzi]	PWV21701.1	0.28906	EHQ47482.1	77.7778	SJM28797.1	66.6667
FTFETLFER	hypothetical protein [Trypanosoma cruzi strain CL Brener]	XP_820282.1	0.32341	EDS06806.1	77.7778	NP_076936.1	66.6667
HAFSFIYLR	hypothetical protein [Trypanosoma cruzi strain CL Brener]	XP_814659.1	0.10121	OFV17680.1	77.7778	EAW86691.1	66.6667
HHFESATAL	hypothetical protein [Trypanosoma cruzi strain CL Brener]	XP_817554.1	0.0701	EFU30908.1	88.8889	XP_011515797.1	66.6667
IPMRRRRSL	hypothetical protein [Trypanosoma cruzi strain CL Brener]	XP_818330.1	0.04122	EKU83050.1	66.6667	NP_579877.1	66.6667
IPREHLRSL	hypothetical protein [Trypanosoma cruzi strain CL Brener]	XP_809468.1	0.08563	EPD33833.1	77.7778	EAW80952.1	88.8889
IPRYAPLPL	hypothetical protein [Trypanosoma cruzi strain CL Brener]	XP_805158.1	0.0249	ETO97589.1	77.7778	NP_066941.1	77.7778
IYSAIVLTF	hypothetical protein [Trypanosoma cruzi strain CL Brener]	XP_809771.1	0.16745	EFH13418.1	88.8889	XP_011536387.1	66.6667
KICHVVFFR	hypothetical protein [Trypanosoma cruzi strain CL Brener]	XP_807600.1	0.26131	EEG88082.1	66.6667	NP_060595.3	66.6667
KLFALAGFK	hypothetical protein [Trypanosoma cruzi strain CL Brener]	XP_808776.1	0.2004	EEJ76913.1	77.7778	AAH33307.1	77.7778
KMKYYCFER	hypothetical protein [Trypanosoma cruzi strain CL Brener]	XP_813354.1	0.02923	EKA90421.1	66.6667	NP_078869.1	77.7778
KMLPHFAQR	hypothetical protein [Trypanosoma cruzi strain CL Brener]	XP_810281.1	0.09228	EID34190.1	77.7778	XP_011529394.1	66.6667
KMRVWRHQR	hypothetical protein [Trypanosoma cruzi strain CL Brener]	XP_811814.1	0.28238	EGC78513.1	66.6667	XP_006723890.1	66.6667
KMWQRTFTR	chaperonin HSP60, mitochondrial precursor [Trypanosoma cruzi]	PWV11883.1	0.16376	EGJ45866.1	66.6667	CCQ43203.1	66.6667
KQRAIHFPR	hypothetical protein [Trypanosoma cruzi strain CL Brener]	XP_813402.1	0.30854	EGF22969.1	77.7778	4OLH	66.6667
LLFAGLMFK	hypothetical protein [Trypanosoma cruzi strain CL Brener]	XP_805391.1	0.02013	ERS96612.1	77.7778	SJM31278.1	77.7778
LMMNLFNVF	hypothetical protein BCY84_01090 [Trypanosoma cruzi cruzi]	PBJ80885.1	0.05455	EDN83438.1	66.6667	XP_016870204.1	77.7778
MHDHYCFVL	leucine carboxyl methyltransferase [Trypanosoma cruzi strain CL Brener]	XP_811822.1	0.10832	KGF29870.1	66.6667	NP_620154.2	66.6667
MPAFQGWAF	hypothetical protein C3747_101g9 [Trypanosoma cruzi]	PWV07436.1	0.2594	ERS97746.1	66.6667	SJM35294.1	66.6667
MPFGEFPPF	beta-ketoacyl synthase family protein [Trypanosoma cruzi strain CL Brener]	XP_813186.1	0.26396	EPD67306.1	77.7778	BAA24380.1	77.7778
MPSFFPFPF	pseudouridylate synthase-like protein [Trypanosoma cruzi strain CL Brener]	XP_815426.1	0.25998	ERI93364.1	66.6667	XP_016882153.1	77.7778
MPVYIAVPW	phosphatidylserine synthase [Trypanosoma cruzi Dm28c]	ESS65016.1	0.20447	EUB32682.1	77.7778	SJM32239.1	77.7778
MTFDIQGVR	hypothetical protein [Trypanosoma cruzi strain CL Brener]	XP_811698.1	0.1336	ERI62596.1	77.7778	CEF93809.1	77.7778
MTFEGEVLR	hypothetical protein [Trypanosoma cruzi strain CL Brener]	XP_814323.1	0.29436	EEI91637.1	77.7778	XP_016883895.1	66.6667
MTFGISFAV	mitochondrial carrier protein [Trypanosoma cruzi Dm28c]	ESS70077.1	0.16763	EGA95100.1	77.7778	NP_000370.2	66.6667
MTFVFEARR	hypothetical protein [Trypanosoma cruzi strain CL Brener]	XP_817046.1	0.35105	EFK35250.1	66.6667	NP_653173.1	66.6667
RAHYWYHYR	2,3-bisphosphoglycerate-independent phosphoglycerate mutase [Trypanosoma cruzi strain CL Brener]	XP_809119.1	0.24414	EKN15097.1	77.7778	SJM33970.1	66.6667
RAKGWRFLR	hypothetical protein TCDM_09737 [Trypanosoma cruzi Dm28c]	ESS62599.1	0.32084	EGR87222.1	77.7778	XP_011526302.1	66.6667
RFFPSVFWR	hypothetical protein [Trypanosoma cruzi strain CL Brener]	XP_811816.1	0.13282	EFR45113.1	66.6667	EAW98638.1	66.6667
RFQSFFFSR	hypothetical protein [Trypanosoma cruzi strain CL Brener]	XP_816246.1	0.02227	EFP67727.1	77.7778	EAW62403.1	66.6667
RFYAYTVPR	hypothetical protein [Trypanosoma cruzi strain CL Brener]	XP_821020.1	0.09947	EEN86968.1	77.7778	NP_001332856.1	66.6667
RINFCFYVR	phosphatase-like protein [Trypanosoma cruzi strain CL Brener]	XP_809619.1	0.1944	EGF09027.1	66.6667	NP_001275914.1	55.5556
RLWRWRCMR	hypothetical protein C3747_25g140 [Trypanosoma cruzi]	PWV16110.1	0.2403	EKY00389.1	66.6667	XP_011528872.1	66.6667
RLYESFGFK	hypothetical protein [Trypanosoma cruzi strain CL Brener]	XP_815473.1	0.14565	EGL17341.1	88.8889	NP_078781.3	66.6667
RMFQRRVER	hypothetical protein [Trypanosoma cruzi strain CL Brener]	XP_813400.1	0.1139	ENZ52191.1	77.7778	EAW90045.1	66.6667
RMNLITWHR	hypothetical protein TCDM_03859 [Trypanosoma cruzi Dm28c]	ESS67427.1	0.35872	EFC97415.1	66.6667	5WC2	66.6667
RMYTDLLLK	hypothetical protein [Trypanosoma cruzi strain CL Brener]	XP_803243.1	0.03318	EHG21248.1	77.7778	SJM29328.1	66.6667
RPRVTPAAL	hypothetical protein [Trypanosoma cruzi strain CL Brener]	XP_815898.1	0.14158	EEO27480.1	77.7778	XP_016856808.1	88.8889
RQFFFWYER	hypothetical protein [Trypanosoma cruzi strain CL Brener]	XP_817953.1	0.53369	EFA98536.1	100	AEX28793.1	55.5556
RQRAILMYR	hypothetical protein C3747_84g29 [Trypanosoma cruzi]	PWV08907.1	0.02497	EFV17694.1	66.6667	XP_005256351.1	66.6667
RSFLDFFYR	hypothetical protein [Trypanosoma cruzi strain CL Brener]	XP_815475.1	0.25528	EGG79603.1	77.7778	EAW67746.1	66.6667
RSIWNFFQR	phospholipase A2-like protein [Trypanosoma cruzi strain CL Brener]	XP_810267.1	0.40111	OFN41403.1	77.7778	NP_036470.1	66.6667
RTFDEIHYR	putative TLP18.3, Psb32 and MOLO-1 founding proteins of phosphatase [Trypanosoma cruzi]	PWV16970.1	0.30824	EHL68651.1	88.8889	6D6Q	66.6667
RTFIHFRLR	hypothetical protein [Trypanosoma cruzi strain CL Brener]	XP_808635.1	0.35082	EFA26307.1	77.7778	NP_055426.1	66.6667
RTYHMIWNR	hypothetical protein C3747_25g140 [Trypanosoma cruzi]	PWV16110.1	0.16879	EGG52539.1	66.6667	AIE56486.1	55.5556
RVFFWKVQR	putative SNF2 DNA repair protein [Trypanosoma cruzi]	PWV13412.1	0.13566	EPH21217.1	66.6667	AAN08628.1	55.5556
RVRFFFAMR	hypothetical protein C3747_322g15 [Trypanosoma cruzi]	PWU92281.1	0.28922	EGQ26700.1	77.7778	AAQ05392.1	66.6667
RVRMRFVHR	transcription elongation factor S-II [Trypanosoma cruzi strain CL Brener]	XP_806892.1	0.05444	EGS33314.1	88.8889	AAD14284.1	66.6667
RVYRFFTGR	hypothetical protein [Trypanosoma cruzi strain CL Brener]	XP_817116.1	0.32764	EGW46487.1	77.7778	SJM28058.1	88.8889
RVYRHNPYK	hypothetical protein [Trypanosoma cruzi strain CL Brener]	XP_809874.1	0.06477	KXB86654.1	77.7778	AOW42387.1	66.6667
RVYRRVSRK	hypothetical protein [Trypanosoma cruzi strain CL Brener]	XP_808910.1	0.03076	EEU94983.1	77.7778	AAH00692.1	66.6667
RYAGLYALW	phosphatidylinositol-4-phosphate 5-kinase type II beta [Trypanosoma cruzi strain CL Brener]	XP_819890.1	0.05906	EDR96056.1	77.7778	XP_011524725.1	66.6667
RYASVNFRF	hypothetical protein [Trypanosoma cruzi strain CL Brener]	XP_806588.1	0.00938	EFC99152.1	66.6667	NP_001025482.1	88.8889
RYLWNFLLI	hypothetical protein TCSYLVIO_010019 [Trypanosoma cruzi]	EKF99076.1	0.30735	OFL70462.1	66.6667	CEF92954.1	77.7778
RYNGLYELF	hypothetical protein [Trypanosoma cruzi strain CL Brener]	XP_816104.1	0.09574	EJU35389.1	77.7778	SJM30635.1	66.6667
RYQVIFHRF	ATP synthase F1 subunit gamma protein [Trypanosoma cruzi strain CL Brener]	XP_811512.1	0.30128	OFL29773.1	77.7778	EAX02849.1	66.6667
SHSGYDWLL	putative 2,4-dihydroxyhept-2-ene-1,7-dioic acid aldolase [Trypanosoma cruzi]	PWV16955.1	0.17814	OFV37101.1	77.7778	CEF94439.1	77.7778
SMAFLYFYK	ubiquitin hydrolase [Trypanosoma cruzi strain CL Brener]	XP_822043.1	0.21286	EEG96068.1	77.7778	EAW98669.1	66.6667
SPRAVAASL	putative protein phosphatase 2A regulatory subunit [Trypanosoma cruzi]	PWV06644.1	0.06956	EPB91234.1	77.7778	EAW69299.1	77.7778
SPRNITSAL	mannosyltransferase-like protein [Trypanosoma cruzi strain CL Brener]	XP_804863.1	0.05967	EEC55362.1	77.7778	BAC11645.1	77.7778
SSNGYHFYR	putative 5'-3' exoribonuclease B [Trypanosoma cruzi]	PWU94687.1	0.15549	ETD15977.1	77.7778	ALQ33685.1	66.6667
SSYTASIFK	hypothetical protein Tc00.1047053504635.10 [Trypanosoma cruzi strain CL Brener]	XP_804741.1	0.10095	KXK64950.1	77.7778	SJM28546.1	77.7778
STFFNVLSK	GTP-binding protein [Trypanosoma cruzi Dm28c]	ESS62262.1	0.08234	EEC89589.1	88.8889	BAB55174.1	77.7778
TTFFNRFLK	polynucleotide kinase 3'-phosphatase [Trypanosoma cruzi strain CL Brener]	XP_816630.1	0.29054	EMG99110.1	77.7778	EAW86623.1	66.6667
TVASFHAYR	hypothetical protein BCY84_15593 [Trypanosoma cruzi cruzi]	PBJ72398.1	0.02154	EGK09366.1	77.7778	SPT35803.1	66.6667
TYSLWPLTF	NADH-ubiquinone oxidoreductase 20 kDa subunit, mitochondrial precursor [Trypanosoma cruzi strain CL	XP_807601.1	0.15372	EDO52822.1	77.7778	AAD48834.1	77.7778
VYGRFYYRF	phosphoglycerate mutase [Trypanosoma cruzi strain CL Brener]	XP_807293.1	0.20072	ETN46456.1	66.6667	NP_001316055.1	55.5556
WHLTFIYTL	hypothetical protein [Trypanosoma cruzi strain CL Brener]	XP_819218.1	0.2943	EKU78263.1	66.6667	EAX10657.1	77.7778
YLIGWQIPV	chloride channel protein [Trypanosoma cruzi strain CL Brener]	XP_818786.1	0.2898	EFI88291.1	77.7778	XP_011537724.1	66.6667
YTDDAFELY	hypothetical protein C3747_19g93 [Trypanosoma cruzi]	PWV17174.1	0.25584	EFM30053.1	77.7778	NP_001264198.1	77.7778
1Epitope sequences highlighted in blue are ensemble candidates because they are <70% identical to proteins in humans, and appear in Table 3 and Table 6 in the text.
2Antigen name and Accession reference at NCBI database obtained upon BLASTP analysis of the corresponding ORF_AA sequence as detailed in Methods section.
3Immunogenicity Score was predicted with the IEDB tool Class I Immunogenicity predictor [44].
4Human non-redundant protein collection and Human Microbiome Project protein sequences are identified by their Accession reference number at NCBI database.
5Percentage of identity (% Id, number of identical residues per queried length) of each epitope to its corresponding blasted human microbiome or human proteins hit.

## Sheet: Table S3B.Predicted_CD4+
Table S3B: T. cruzi conserved CD4+ T cell predicted epitopes binding to more than two alleles.
Epitope1	Antigen name2	AntigenID2	Predicted HLA-II binding profile3	PPC4	Human hit5	Identity (%)6	Human microbiome hit5	Identity (%)6
ASAERIFVVAFFVLLLGWCSS	hypothetical protein	XP_815730.1	HLA-DPA1*01_DPB1*04:01, HLA-DPA1*03:01_DPB1*04:02, HLA-DPA1*01:03_DPB1*02:01	0.97425	AAD12731.1	61.9048	EGC86190.1	47.619
DDELFHYFLWTFFFIDLLYAVM7	hypothetical protein	XP_816368.1	HLA-DQA1*01:01_DQB1*05:01, HLA-DPA1*01_DPB1*04:01, HLA-DPA1*02:01_DPB1*01:01, HLA-DPA1*01:03_DPB1*02:01	0.995	BAC87213.1	52.381	ERH31153.1	42.8571
EAMTFKVTWFTAFIIFIFV	putative COP-coated vesicle membrane protein gp25L precursor	PWU97584.1	HLA-DRB3*01:01, HLA-DPA1*01_DPB1*04:01, HLA-DPA1*01:03_DPB1*02:01	0.8792	AAH00256.1	31.5789	ERH24648.1	36.8421
GVDVFLLFLTLYFLVCTLLTL	phosphatidate cytidylyltransferase-like protein	XP_812177.1	HLA-DPA1*01_DPB1*04:01, HLA-DPA1*03:01_DPB1*04:02, HLA-DPA1*01:03_DPB1*02:01	0.97425	ALI87721.1	52.381	EEI16876.1	52.381
GWCFFYTLLLFLMATFTE	hypothetical protein	XP_811915.1	HLA-DPA1*01_DPB1*04:01, HLA-DPA1*03:01_DPB1*04:02, HLA-DPA1*01:03_DPB1*02:01	0.97425	BAG58955.1	38.8889	ERK68863.1	50
HRKFVVWLVVYFLLLFFI	hypothetical protein	XP_814327.1	HLA-DPA1*01_DPB1*04:01, HLA-DPA1*03:01_DPB1*04:02, HLA-DPA1*01:03_DPB1*02:01	0.97425	ALC76714.1	61.1111	EEF90845.1	61.1111
ITNGNALFYTTYVLLYKLDLV	hypothetical protein	XP_822073.1	HLA-DPA1*01_DPB1*04:01, HLA-DPA1*03:01_DPB1*04:02, HLA-DPA1*01:03_DPB1*02:01	0.97425	BAG52681.1	33.3333	OFK54596.1	38.0952
LRTVVFFFVYILLLFFWAVPV	hypothetical protein	XP_818333.1	HLA-DPA1*01_DPB1*04:01, HLA-DPA1*03:01_DPB1*04:02, HLA-DPA1*01:03_DPB1*02:01	0.97425	AAK73361.1	47.619	EFK38804.1	38.0952
NYRRDRWFATRFALLEAYHEA	hypothetical protein	XP_809468.1	HLA-DPA1*01_DPB1*04:01, HLA-DPA1*03:01_DPB1*04:02, HLA-DPA1*01:03_DPB1*02:01	0.97425	AAK11815.1	38.0952	EGY52560.1	42.8571
PRPLLPYFSTSFVYLGVFYLL	UDP-N-acetylglucosamine--dolichyl-phosphate n- acetylglucosaminephosphotransferase	XP_812509.1	HLA-DPA1*01_DPB1*04:01, HLA-DPA1*03:01_DPB1*04:02, HLA-DPA1*01:03_DPB1*02:01	0.97425	AAF65449.1	47.619	EKU91696.1	38.0952
RDTYESFVLYMFFILLLKYCG	hypothetical protein	XP_806973.1	HLA-DPA1*01_DPB1*04:01, HLA-DPA1*03:01_DPB1*04:02, HLA-DPA1*01:03_DPB1*02:01	0.97425	BAG57494.1	38.0952	ERS97788.1	52.381
SGVAMFFFIMVFFGVDLGAGI	hypothetical protein	XP_818790.1	HLA-DRB3*01:01, HLA-DPA1*01_DPB1*04:01, HLA-DPA1*01:03_DPB1*02:01	0.8792	NP_001292492.1	47.619	EPF28083.1	42.8571
VISTVYYLSTSFLLVL	hypothetical protein	XP_817133.1	HLA-DPA1*02:01_DPB1*14:01, HLA-DPA1*02:01_DPB1*01:01, HLA-DPA1*01_DPB1*04:01, HLA-DPA1*01:03_DPB1*02:01	0.97125	BAC86131.1	43.75	EFF85590.1	43.75
VRTVVYYFFSAFKLLLKPLAT	hypothetical protein	XP_821353.1	HLA-DPA1*02:01_DPB1*14:01, HLA-DPA1*01_DPB1*04:01, HLA-DPA1*01:03_DPB1*02:01	0.9667	AAH33040.1	33.3333	EFY03958.1	38.0952
VVWLVVYFLLLFFIACLTR	hypothetical protein	XP_814327.1	HLA-DPA1*01_DPB1*04:01, HLA-DPA1*03:01_DPB1*04:02, HLA-DPA1*01:03_DPB1*02:01	0.97425	AAG35593.1	47.3684	EEF90845.1	47.3684
WLRTVVFFFVYILLL	hypothetical protein	XP_818333.1	HLA-DPA1*01_DPB1*04:01, HLA-DPA1*03:01_DPB1*04:02, HLA-DPA1*01:03_DPB1*02:01	0.97425	NP_001005465.1	66.6667	EEG74409.1	60
YIFIECFQIMRAFRLRGASFF7	co-chaperone GrpE	XP_804093.1	HLA-DRB3*01:01, HLA-DPA1*02:01_DPB1*14:01, HLA-DRB5*01:01	0.38415	SJM30315.1	28.5714	EJN84302.1	47.619
1Epitope sequences highlighted in blue appear also in text Table 4 because they are ensemble candidates due to their combined 99.8% PPC and <70% identity to proteins in humans.
2Antigen name and Accession reference at NCBI database obtained upon BLASTP analysis of the corresponding ORF_AA sequence as detailed in Methods section.
3HLA-II binding profile was predicted with the MHC II Binding Predictor [45,46].
4PPC calculated with IEDB Population Coverage tool (http://tools.iedb.org/population/; [58]) for Latin America population as described in Materials and methods.
5Human non-redundant protein collection and Human Microbiome Project protein sequences are identified by their Accession reference number at NCBI database.
6Percentage of identity (%Id, number of identical residues per queried length) of each epitope to its corresponding blasted human microbiome or human proteins hit.
7The two epitopes highlighted in blue were selected by their high combined PPC and included in Table 4 and Table 6.

## Sheet: Table S3C.Predicted_B
Table S3C: T. cruzi conserved B cell epitopes predicted with Bepipred2.0.
Epitope1	Antigen Name2	Antigen ID2	Gene ID by TriTrypDB2	SignalP3	TMHMM3	TargetP (RC)3	Epitope location4	Experimental evidence [Transcriptomics / Proteomics]5	Human hit (%Id)6,7	Human microbiome hit (%Id)6,7
EGESRHRTRSGSARHHRRHHRNEAGG	Hypothetical protein, conserved	XP_814578.1	TcCLB.510609.100	No	5 (i1-198; tm199-221; o222-287; tm288-310; i311-402; tm403-425; o426-444; tm445-467; i468-468; tm469-486; o487-720)	- (4)	597-622 (out)	M > A > T > E / Yes	XP_006721247.1 (57.7)	EFX53962.1 (57.7)
ETNGSHMGELTLKEIEAKQRESRWEMVNGQPEER	Palmitoyl acyltransferase 4, putative	PBJ78737.1	TcCLB.507077.20	No	5 (i1-177; tm178-197; o198-211; tm212-229; i230-317; tm318-340; o341-359; tm360-382; i383-436)	M (5)	241-274 (in)	A > T > E > M / No	No hit (-)	OFS77030.1 (35.3)
GGAQEANTVVGSASGRPQRRGNTDS	Guide RNA-binding protein of 21 kDa, trnascription regulation	XP_807970	TcCLB.509831.36	No	No	M (2)	179-203	E > A > T > M / Yes	AAQ15232.1 (40.0%)	KXU40329.1 (60.0)
GTPSRTTGRSTSTTRGVSRPTNGVTPSTSLAHRASTPGRTGTRSTTPSRSSVLS	Associated kinase of Tb14-3-3, putative	XP_819464.1	TcCLB.506211.220	Yes (1-18)	No	S (1)	513-566	A > T > E > M / Yes	No hit (-)	XP_016882982.1 (24.1)
GVCTSAEPRDLLDPVALCMPYPGAERIIG	Associated kinase of Tb14-3-3, putative	XP_819464.1	TcCLB.506211.220	Yes (1-18)	No	S (1)	210-238	A > T > E > M / Yes	AAI12922.1 (44.8)	EET82433.1 (37.9)
KRSRSHNDGPARKRRRKDNRP	Methyl-transferase, putative	XP_803963	TcCLB.508583.10	No	Yes (i1-8; tm9-31; o32-410)	S (5)	353-373	T > A > M > E / No	CAD38887.1 (61.9)	EFD49634.1 (47.6)
NPSASPEASWQLNQSWNPL	Hypothetical protein, conserved	XP_809003.1	TcCLB.508179.40	Yes (1-17)	No	S (5)	554-572	A > E > T > M / No	EAW82987.1 (52.6)	EHS88047.1 (63.2)
NSQETPDQQKTGITRV	Associated kinase of Tb14-3-3, putative	XP_819464.1	TcCLB.506211.220	Yes (1-18)	No	S (1)	22-37	A > T > E > M / Yes	AAY14773.1 (37.5)	KZA05920.1 (68.8)
REARGTSTPRRAETPSGGSRVRGA	Associated kinase of Tb14-3-3, putative	XP_819464.1	TcCLB.506211.220	Yes (1-18)	No	S (1)	416-439	A > T > E > M / Yes	NP_573568.1 (37.5)	OFQ81576.1 (54.2)
RRRRHSRSKRGEEDGGET	Hypothetical protein, conserved	XP_814578.1	TcCLB.510609.100	No	5 (i1-198; tm199-221; o222-287; tm288-310; i311-402; tm403-425; o426-444; tm445-467; i468-468; tm469-486; o487-720)	- (4)	654-671	M > A > T > E / Yes	XP_016883994.1 (55.6)	EEO54893.1 (61.1)
1Epitopes highlighted in blue would be ensemble candidates and are included in Table 5 and Table 6 in the text.
2Antigen name, Accession reference and GeneID obtained respectively at NCBI and TriTrypDB databases upon BLASTP analysis of the corresponding ORF_AA sequence as detailed in Methods section.
3Presence of a signal peptide, transmembrane domains, and the subcellular localization of antigens were respectively predicted with SignalP 4.1, TMHMM, and TargetP1.1 [54].
3TMHMM: i, internal; tm, transmembrane; o, outer. TargetP: M, mithocondrial; S, secreted; -, any other location; the number in parenthesis stands for the prediction “Reliability class” (RC), which ranges from 1 to 5 where 1 indicates the strongest prediction.
4Epitope location (start-end) within its larger antigen sequence.
5Experimental evidence obtained at TriTrypDB gene pages. Transcriptomics indicate transcript expression value (log2ratio) per parasite stage (Minning et al, BMC Genomics 2009): M, metacyclic trypomastigotes; A, amastigotes; T, trypomastigotes; E, epimastigotes.
5Proteomics indicate the existence (Yes) or not (No) of mass-spectrometry based expression evidence.
6Human non-redundant protein collection and Human Microbiome Project protein sequences are identified by their Accession reference number at NCBI database.
7Percentage of identity (% Id) is given in parenthesis and stands for the number of identical residues per queried length of each epitope to its corresponding blasted hit.
